# Supplementary material for: In situ assembly of an injectable cardiac stimulator
Source: Nat Commun. 2024 Aug 8;15:6774. doi: 10.1038/s41467-024-51111-4 (PMC11310494; doi:10.1038/s41467-024-51111-4)
Supplement: Supplementary file 12 — Source Data [file 41467_2024_51111_MOESM12_ESM.xlsx]

## Sheet: Figure1d
Time (s)	WE(1).Potential (V)	WE(1).Current (A)
5.58888998588941	0.501373291015625	1e-05
5.59888998586416	0.501068115234375	7.62176513671875E-05
5.60888998583891	0.500579833984375	6.65283203125E-05
5.61888998581367	0.50054931640625	5.99365234375E-05
5.62888998578842	0.50054931640625	5.45654296875E-05
5.63888998576317	0.500640869140625	5.0689697265625E-05
5.64888998573792	0.500518798828125	4.70916748046875E-05
5.65888998571268	0.50048828125	4.453125E-05
5.66888998568743	0.50054931640625	4.1949462890625E-05
5.67888998566218	0.500457763671875	4.012451171875E-05
5.68888998563693	0.50054931640625	3.81744384765625E-05
5.69888998561169	0.500823974609375	3.692626953125E-05
5.70888998558644	0.500762939453125	3.54278564453125E-05
5.71888998556119	0.500762939453125	3.45458984375E-05
5.72888998553594	0.500701904296875	3.328857421875E-05
5.7388899855107	0.500701904296875	3.26171875E-05
5.74888998548545	0.500732421875	3.16558837890625E-05
5.7588899854602	0.500732421875	3.1219482421875E-05
5.76888998543495	0.500701904296875	3.04290771484375E-05
5.77888998540971	0.500732421875	3.0096435546875E-05
5.78888998538446	0.500732421875	2.933349609375E-05
5.79888998535921	0.500640869140625	2.90863037109375E-05
5.80888998533396	0.500701904296875	2.84332275390625E-05
5.81888998530872	0.500732421875	2.82440185546875E-05
5.82888998528347	0.500701904296875	2.76763916015625E-05
5.83888998525822	0.50067138671875	2.755126953125E-05
5.84888998523297	0.500732421875	2.70172119140625E-05
5.85888998520772	0.500762939453125	2.6922607421875E-05
5.86888998518248	0.500732421875	2.64251708984375E-05
5.87888998515723	0.500732421875	2.63427734375E-05
5.88888998513198	0.500732421875	2.587890625E-05
5.89888998510673	0.500701904296875	2.5775146484375E-05
5.90888998508149	0.500732421875	2.5311279296875E-05
5.91888998505624	0.500701904296875	2.52899169921875E-05
5.92888998503099	0.500640869140625	2.48748779296875E-05
5.93888998500574	0.500640869140625	2.48382568359375E-05
5.9488899849805	0.50067138671875	2.445068359375E-05
5.95888998495525	0.500640869140625	2.4517822265625E-05
5.96888998493	0.500640869140625	2.4139404296875E-05
5.97888998490475	0.500640869140625	2.41424560546875E-05
5.98888998487951	0.500640869140625	2.3760986328125E-05
5.99888998485426	0.500701904296875	2.3797607421875E-05
6.00888998482901	0.50067138671875	2.3468017578125E-05
6.01888998480376	0.50067138671875	2.35443115234375E-05
6.02888998477852	0.50067138671875	2.3193359375E-05
6.03888998475327	0.500732421875	2.318115234375E-05
6.04888998472802	0.50067138671875	2.28515625E-05
6.05888998470277	0.500701904296875	2.288818359375E-05
6.06888998467753	0.5006103515625	2.254638671875E-05
6.07888998465228	0.500640869140625	2.2607421875E-05
6.08888998462703	0.50067138671875	2.22900390625E-05
6.09888998460178	0.500640869140625	2.2332763671875E-05
6.10888998457654	0.5006103515625	2.20062255859375E-05
6.11888998455129	0.5006103515625	2.20794677734375E-05
6.12888998452604	0.500701904296875	2.17559814453125E-05
6.13888998450079	0.5006103515625	2.1795654296875E-05
6.14888998447555	0.50067138671875	2.14752197265625E-05
6.1588899844503	0.50067138671875	2.1563720703125E-05
6.16888998442505	0.500640869140625	2.12860107421875E-05
6.1788899843998	0.500640869140625	2.1337890625E-05
6.18888998437455	0.500640869140625	2.1002197265625E-05
6.19888998434931	0.500701904296875	2.105712890625E-05
6.20888998432406	0.50067138671875	2.0758056640625E-05
6.21888998429881	0.500701904296875	2.08404541015625E-05
6.22888998427356	0.50067138671875	2.05657958984375E-05
6.23888998424832	0.50067138671875	2.06024169921875E-05
6.24888998422307	0.500701904296875	2.02667236328125E-05
6.25888998419782	0.500640869140625	2.03277587890625E-05
6.26888998417257	0.500701904296875	1.99615478515625E-05
6.27888998414733	0.50067138671875	2.00286865234375E-05
6.28888998412208	0.500701904296875	1.97113037109375E-05
6.29888998409683	0.50067138671875	1.9744873046875E-05
6.30888998407158	0.500640869140625	1.94061279296875E-05
6.31888998404634	0.500640869140625	1.9482421875E-05
6.32888998402109	0.500701904296875	1.91436767578125E-05
6.33888998399584	0.500579833984375	1.92169189453125E-05
6.34888998397059	0.50067138671875	1.89453125E-05
6.35888998394535	0.500640869140625	1.9024658203125E-05
6.3688899839201	0.500701904296875	1.86981201171875E-05
6.37888998389485	0.500640869140625	1.87591552734375E-05
6.3888899838696	0.500701904296875	1.84326171875E-05
6.39888998384436	0.50067138671875	1.84906005859375E-05
6.40888998381911	0.500640869140625	1.8206787109375E-05
6.41888998379386	0.500640869140625	1.8292236328125E-05
6.42888998376861	0.500640869140625	1.8023681640625E-05
6.43888998374337	0.50067138671875	1.80694580078125E-05
6.44888998371812	0.500640869140625	1.77734375E-05
6.45888998369287	0.500701904296875	1.7877197265625E-05
6.46888998366762	0.500701904296875	1.75689697265625E-05
6.47888998364238	0.50067138671875	1.7694091796875E-05
6.48888998361713	0.50067138671875	1.74041748046875E-05
6.49888998359188	0.5006103515625	1.74835205078125E-05
6.50888998356663	0.500579833984375	1.7156982421875E-05
6.51888998354138	0.50067138671875	1.72607421875E-05
6.52888998351614	0.500579833984375	1.69708251953125E-05
6.53888998349089	0.500640869140625	1.7071533203125E-05
6.54888998346564	0.5006103515625	1.68121337890625E-05
6.55888998344039	0.5006103515625	1.695556640625E-05
6.56888998341515	0.5006103515625	1.66717529296875E-05
6.5788899833899	0.500701904296875	1.67694091796875E-05
6.58888998336465	0.50054931640625	1.6497802734375E-05
6.5988899833394	0.50067138671875	1.6632080078125E-05
6.60888998331416	0.500579833984375	1.636962890625E-05
6.61888998328891	0.5006103515625	1.64886474609375E-05
6.62888998326366	0.50067138671875	1.62200927734375E-05
6.63888998323841	0.5006103515625	1.63543701171875E-05
6.64888998321317	0.500579833984375	1.60552978515625E-05
6.65888998318792	0.5006103515625	1.614990234375E-05
6.66888998316267	0.500701904296875	1.58935546875E-05
6.67888998313742	0.50067138671875	1.60369873046875E-05
6.68888998311218	0.50054931640625	1.57867431640625E-05
6.69888998308693	0.50054931640625	1.58721923828125E-05
6.70888998306168	0.500640869140625	1.561279296875E-05
6.71888998303643	0.500701904296875	1.57623291015625E-05
6.72888998301119	0.500579833984375	1.5521240234375E-05
6.73888998298594	0.50067138671875	1.56646728515625E-05
6.74888998296069	0.500579833984375	1.5423583984375E-05
6.75888998293544	0.500701904296875	1.5570068359375E-05
6.7688899829102	0.500640869140625	1.529541015625E-05
6.77888998288495	0.50067138671875	1.541748046875E-05
6.7888899828597	0.5006103515625	1.5216064453125E-05
6.79888998283445	0.500579833984375	1.53045654296875E-05
6.80888998280921	0.500640869140625	1.500244140625E-05
6.81888998278396	0.5006103515625	1.512451171875E-05
6.82888998275871	0.500640869140625	1.4862060546875E-05
6.83888998273346	0.500640869140625	1.49688720703125E-05
6.84888998270822	0.5006103515625	1.46942138671875E-05
6.85888998268297	0.5006103515625	1.48590087890625E-05
6.86888998265772	0.500640869140625	1.466064453125E-05
6.87888998263247	0.500701904296875	1.48468017578125E-05
6.88888998260722	0.5006103515625	1.4599609375E-05
6.89888998258198	0.50067138671875	1.47216796875E-05
6.90888998255673	0.50054931640625	1.455078125E-05
6.91888998253148	0.500579833984375	1.47003173828125E-05
6.92888998250623	0.500579833984375	1.44775390625E-05
6.93888998248099	0.500701904296875	1.4593505859375E-05
6.94888998245574	0.50067138671875	1.43341064453125E-05
6.95888998243049	0.500640869140625	1.44439697265625E-05
6.96888998240524	0.50067138671875	1.41387939453125E-05
6.97888998238	0.500640869140625	1.4251708984375E-05
6.98888998235475	0.500579833984375	1.40045166015625E-05
6.9988899823295	0.50067138671875	1.4093017578125E-05
7.00888998230425	0.50067138671875	1.390380859375E-05
7.01888998227901	0.5006103515625	1.4019775390625E-05
7.02888998225376	0.500640869140625	1.376953125E-05
7.03888998222851	0.5006103515625	1.3885498046875E-05
7.04888998220326	0.5006103515625	1.3702392578125E-05
7.05888998217802	0.500518798828125	1.3848876953125E-05
7.06888998215277	0.500640869140625	1.36138916015625E-05
7.07888998212752	0.5006103515625	1.36871337890625E-05
7.08888998210227	0.500579833984375	1.3494873046875E-05
7.09888998207703	0.5006103515625	1.36322021484375E-05
7.10888998205178	0.5006103515625	1.334228515625E-05
7.11888998202653	0.500701904296875	1.34796142578125E-05
7.12888998200128	0.500579833984375	1.33056640625E-05
7.13888998197604	0.500701904296875	1.34613037109375E-05
7.14888998195079	0.500579833984375	1.32171630859375E-05
7.15888998192554	0.50067138671875	1.33056640625E-05
7.16888998190029	0.5006103515625	1.3055419921875E-05
7.17888998187505	0.5006103515625	1.322021484375E-05
7.1888899818498	0.500640869140625	1.302490234375E-05
7.19888998182455	0.500640869140625	1.3177490234375E-05
7.2088899817993	0.500579833984375	1.2994384765625E-05
7.21888998177405	0.500640869140625	1.3104248046875E-05
7.22888998174881	0.500640869140625	1.287841796875E-05
7.23888998172356	0.5006103515625	1.30462646484375E-05
7.24888998169831	0.50054931640625	1.29364013671875E-05
7.25888998167306	0.500579833984375	1.31744384765625E-05
7.26888998164782	0.500579833984375	1.29425048828125E-05
7.27888998162257	0.50067138671875	1.29638671875E-05
7.28888998159732	0.500640869140625	1.26861572265625E-05
7.29888998157207	0.500579833984375	1.2811279296875E-05
7.30888998154683	0.500640869140625	1.2652587890625E-05
7.31888998152158	0.5006103515625	1.2823486328125E-05
7.32888998149633	0.500579833984375	1.27044677734375E-05
7.33888998147108	0.5006103515625	1.28204345703125E-05
7.34888998144584	0.50054931640625	1.26220703125E-05
7.35888998142059	0.500579833984375	1.279296875E-05
7.36888998139534	0.50054931640625	1.26220703125E-05
7.37888998137009	0.50054931640625	1.27471923828125E-05
7.38888998134485	0.500579833984375	1.2506103515625E-05
7.3988899813196	0.50067138671875	1.26556396484375E-05
7.40888998129435	0.500579833984375	1.2432861328125E-05
7.4188899812691	0.5006103515625	1.25640869140625E-05
7.42888998124386	0.50054931640625	1.234130859375E-05
7.43888998121861	0.5006103515625	1.2493896484375E-05
7.44888998119336	0.500640869140625	1.22772216796875E-05
7.45888998116811	0.5006103515625	1.241455078125E-05
7.46888998114287	0.50054931640625	1.22222900390625E-05
7.47888998111762	0.500640869140625	1.2353515625E-05
7.48888998109237	0.5006103515625	1.21337890625E-05
7.49888998106712	0.500518798828125	1.22894287109375E-05
7.50888998104188	0.5006103515625	1.2109375E-05
7.51888998101663	0.50054931640625	1.22711181640625E-05
7.52888998099138	0.500640869140625	1.209716796875E-05
7.53888998096613	0.5006103515625	1.22406005859375E-05
7.54888998094088	0.5006103515625	1.20452880859375E-05
7.55888998091564	0.5006103515625	1.21826171875E-05
7.56888998089039	0.50054931640625	1.201171875E-05
7.57888998086514	0.5006103515625	1.21795654296875E-05
7.58888998083989	0.500640869140625	1.20147705078125E-05
7.59888998081465	0.5006103515625	1.21490478515625E-05
7.6088899807894	0.500579833984375	1.1944580078125E-05
7.61888998076415	0.500579833984375	1.2078857421875E-05
7.6288899807389	0.500701904296875	1.19110107421875E-05
7.63888998071366	0.5006103515625	1.20849609375E-05
7.64888998068841	0.500640869140625	1.19110107421875E-05
7.65888998066316	0.5006103515625	1.2103271484375E-05
7.66888998063791	0.50054931640625	1.18682861328125E-05
7.67888998061267	0.500579833984375	1.199951171875E-05
7.68888998058742	0.5006103515625	1.18072509765625E-05
7.69888998056217	0.500640869140625	1.19720458984375E-05
7.70888998053692	0.5006103515625	1.17828369140625E-05
7.71888998051168	0.500640869140625	1.19598388671875E-05
7.72888998048643	0.5006103515625	1.1785888671875E-05
7.73888998046118	0.5006103515625	1.19293212890625E-05
7.74888998043593	0.5006103515625	1.175537109375E-05
7.75888998041069	0.500579833984375	1.18804931640625E-05
7.76888998038544	0.5006103515625	1.16943359375E-05
7.77888998036019	0.5006103515625	1.18621826171875E-05
7.78888998033494	0.50054931640625	1.16668701171875E-05
7.7988899803097	0.500579833984375	1.1798095703125E-05
7.80888998028445	0.500579833984375	1.1602783203125E-05
7.8188899802592	0.5006103515625	1.173095703125E-05
7.82888998023395	0.50054931640625	1.1566162109375E-05
7.83888998020871	0.50054931640625	1.1724853515625E-05
7.84888998018346	0.500579833984375	1.15386962890625E-05
7.85888998015821	0.500640869140625	1.1712646484375E-05
7.86888998013296	0.500579833984375	1.14898681640625E-05
7.87888998010772	0.500579833984375	1.16180419921875E-05
7.88888998008247	0.5006103515625	1.14288330078125E-05
7.89888998005722	0.500701904296875	1.15936279296875E-05
7.90888998003197	0.500579833984375	1.14349365234375E-05
7.91888998000672	0.500518798828125	1.15753173828125E-05
7.92888997998148	0.5006103515625	1.13861083984375E-05
7.93888997995623	0.500579833984375	1.153564453125E-05
7.94888997993098	0.500579833984375	1.13128662109375E-05
7.95888997990573	0.5006103515625	1.1492919921875E-05
7.96888997988049	0.5006103515625	1.13037109375E-05
7.97888997985524	0.500579833984375	1.14532470703125E-05
7.98888997982999	0.500579833984375	1.12640380859375E-05
7.99888997980474	0.50054931640625	1.1407470703125E-05
8.0088899797795	0.50054931640625	1.12060546875E-05
8.01888997975425	0.500640869140625	1.1358642578125E-05
8.028889979729	0.500579833984375	1.1199951171875E-05
8.03888997970375	0.500640869140625	1.13372802734375E-05
8.04888997967851	0.5006103515625	1.11663818359375E-05
8.05888997965326	0.500579833984375	1.1297607421875E-05
8.06888997962801	0.500579833984375	1.11175537109375E-05
8.07888997960276	0.500579833984375	1.12213134765625E-05
8.08888997957752	0.50054931640625	1.10595703125E-05
8.09888997955227	0.500518798828125	1.1224365234375E-05
8.10888997952702	0.500579833984375	1.10504150390625E-05
8.11888997950177	0.500640869140625	1.11724853515625E-05
8.12888997947653	0.500640869140625	1.0980224609375E-05
8.13888997945128	0.500640869140625	1.1102294921875E-05
8.14888997942603	0.500640869140625	1.0919189453125E-05
8.15888997940078	0.500640869140625	1.1083984375E-05
8.16888997937554	0.5006103515625	1.09100341796875E-05
8.17888997935029	0.5006103515625	1.104736328125E-05
8.18888997932504	0.500579833984375	1.08551025390625E-05
8.19888997929979	0.5006103515625	1.0992431640625E-05
8.20888997927455	0.5006103515625	1.0845947265625E-05
8.2188899792493	0.500579833984375	1.10137939453125E-05
8.22888997922405	0.500579833984375	1.08123779296875E-05
8.2388899791988	0.50054931640625	1.0968017578125E-05
8.24888997917355	0.500579833984375	1.0772705078125E-05
8.25888997914831	0.500579833984375	1.08978271484375E-05
8.26888997912306	0.500640869140625	1.07086181640625E-05
8.27888997909781	0.500579833984375	1.08551025390625E-05
8.28888997907256	0.5006103515625	1.07025146484375E-05
8.29888997904732	0.500640869140625	1.08734130859375E-05
8.30888997902207	0.500579833984375	1.06964111328125E-05
8.31888997899682	0.50054931640625	1.0797119140625E-05
8.32888997897157	0.5006103515625	1.0626220703125E-05
8.33888997894633	0.50054931640625	1.07452392578125E-05
8.34888997892108	0.500579833984375	1.05987548828125E-05
8.35888997889583	0.500579833984375	1.0760498046875E-05
8.36888997887058	0.500579833984375	1.0589599609375E-05
8.37888997884534	0.500640869140625	1.07330322265625E-05
8.38888997882009	0.500518798828125	1.05194091796875E-05
8.39888997879484	0.50054931640625	1.06964111328125E-05
8.40888997876959	0.5006103515625	1.0540771484375E-05
8.41888997874435	0.500579833984375	1.065673828125E-05
8.4288899787191	0.500640869140625	1.0491943359375E-05
8.43888997869385	0.500579833984375	1.0626220703125E-05
8.4488899786686	0.5006103515625	1.04248046875E-05
8.45888997864336	0.500579833984375	1.05682373046875E-05
8.46888997861811	0.500579833984375	1.03759765625E-05
8.47888997859286	0.500579833984375	1.05255126953125E-05
8.48888997856761	0.50054931640625	1.03668212890625E-05
8.49888997854237	0.500579833984375	1.05133056640625E-05
8.50888997851712	0.5006103515625	1.03179931640625E-05
8.51888997849187	0.50054931640625	1.04583740234375E-05
8.52888997846662	0.500579833984375	1.02783203125E-05
8.53888997844138	0.500640869140625	1.04156494140625E-05
8.54888997841613	0.500579833984375	1.02569580078125E-05
8.55888997839088	0.50054931640625	1.0400390625E-05
8.56888997836563	0.500640869140625	1.02325439453125E-05
8.57888997834038	0.50054931640625	1.0357666015625E-05
8.58888997831514	0.50067138671875	1.01898193359375E-05
8.59888997828989	0.500579833984375	1.03118896484375E-05
8.60888997826464	0.5006103515625	1.01531982421875E-05
8.61888997823939	0.500579833984375	1.02996826171875E-05
8.62888997821415	0.5006103515625	1.01318359375E-05
8.6388899781889	0.5006103515625	1.026611328125E-05
8.64888997816365	0.50054931640625	1.00677490234375E-05
8.6588899781384	0.5006103515625	1.02020263671875E-05
8.66888997811316	0.5006103515625	1.00494384765625E-05
8.67888997808791	0.50054931640625	1.0211181640625E-05
8.68888997806266	0.500579833984375	1.004638671875E-05
8.69888997803741	0.500640869140625	1.0162353515625E-05
8.70888997801217	0.500579833984375	9.9853515625E-06
8.71888997798692	0.50054931640625	1.011962890625E-05
8.72888997796167	0.500518798828125	9.94873046875E-06
8.73888997793642	0.500701904296875	1.009521484375E-05
8.74888997791118	0.50054931640625	9.94873046875E-06
8.75888997788593	0.500579833984375	1.0089111328125E-05
8.76888997786068	0.500640869140625	9.9456787109375E-06
8.77888997783543	0.50054931640625	1.0028076171875E-05
8.78888997781019	0.5006103515625	9.857177734375E-06
8.79888997778494	0.500518798828125	9.991455078125E-06
8.80888997775969	0.500579833984375	9.857177734375E-06
8.81888997773444	0.500579833984375	1.00128173828125E-05
8.8288899777092	0.500579833984375	9.844970703125E-06
8.83888997768395	0.500579833984375	9.9578857421875E-06
8.8488899776587	0.500579833984375	9.783935546875E-06
8.85888997763345	0.5006103515625	9.92431640625E-06
8.86888997760821	0.50067138671875	9.7991943359375E-06
8.87888997758296	0.50054931640625	9.9578857421875E-06
8.88888997755771	0.50048828125	9.7869873046875E-06
8.89888997753246	0.500579833984375	9.8876953125E-06
8.90888997750722	0.5006103515625	9.716796875E-06
8.91888997748197	0.500579833984375	9.8388671875E-06
8.92888997745672	0.500579833984375	9.6954345703125E-06
8.93888997743147	0.50054931640625	9.8236083984375E-06
8.94888997740622	0.5006103515625	9.6832275390625E-06
8.95888997738098	0.500640869140625	9.80224609375E-06
8.96888997735573	0.5006103515625	9.6466064453125E-06
8.97888997733048	0.50054931640625	9.759521484375E-06
8.98888997730523	0.500579833984375	9.63134765625E-06
8.99888997727999	0.500518798828125	9.7564697265625E-06
9.00888997725474	0.500579833984375	9.637451171875E-06
9.01888997722949	0.50067138671875	9.765625E-06
9.02888997720424	0.500579833984375	9.5855712890625E-06
9.038889977179	0.50054931640625	9.70458984375E-06
9.04888997715375	0.500579833984375	9.5703125E-06
9.0588899771285	0.5006103515625	9.68017578125E-06
9.06888997710325	0.5006103515625	9.5367431640625E-06
9.07888997707801	0.50054931640625	9.68017578125E-06
9.08888997705276	0.5006103515625	9.50927734375E-06
9.09888997702751	0.50054931640625	9.6221923828125E-06
9.10888997700226	0.5006103515625	9.466552734375E-06
9.11888997697702	0.500579833984375	9.5977783203125E-06
9.12888997695177	0.5006103515625	9.4635009765625E-06
9.13888997692652	0.500579833984375	9.619140625E-06
9.14888997690127	0.500518798828125	9.478759765625E-06
9.15888997687603	0.5006103515625	9.5611572265625E-06
9.16888997685078	0.500518798828125	9.38720703125E-06
9.17888997682553	0.50054931640625	9.5062255859375E-06
9.18888997680028	0.500640869140625	9.375E-06
9.19888997677504	0.5006103515625	9.503173828125E-06
9.20888997674979	0.500579833984375	9.3536376953125E-06
9.21888997672454	0.50054931640625	9.4970703125E-06
9.22888997669929	0.5006103515625	9.3048095703125E-06
9.23888997667405	0.500579833984375	9.4329833984375E-06
9.2488899766488	0.50054931640625	9.2742919921875E-06
9.25888997662355	0.500579833984375	9.3963623046875E-06
9.2688899765983	0.5006103515625	9.246826171875E-06
9.27888997657305	0.50054931640625	9.381103515625E-06
9.28888997654781	0.500640869140625	9.2010498046875E-06
9.29888997652256	0.50054931640625	9.307861328125E-06
9.30888997649731	0.50054931640625	9.1400146484375E-06
9.31888997647206	0.5006103515625	9.283447265625E-06
9.32888997644682	0.500579833984375	9.2041015625E-06
9.33888997642157	0.500579833984375	9.375E-06
9.34888997639632	0.50054931640625	9.1217041015625E-06
9.35888997637107	0.5006103515625	9.222412109375E-06
9.36888997634583	0.5006103515625	9.0301513671875E-06
9.37888997632058	0.500640869140625	9.173583984375E-06
9.38888997629533	0.500579833984375	9.0301513671875E-06
9.39888997627008	0.500579833984375	9.1705322265625E-06
9.40888997624484	0.500579833984375	9.02099609375E-06
9.41888997621959	0.500579833984375	9.1217041015625E-06
9.42888997619434	0.500640869140625	8.953857421875E-06
9.43888997616909	0.50054931640625	9.075927734375E-06
9.44888997614385	0.500579833984375	8.94775390625E-06
9.4588899761186	0.500518798828125	9.0850830078125E-06
9.46888997609335	0.500579833984375	8.9752197265625E-06
9.4788899760681	0.500518798828125	9.075927734375E-06
9.48888997604286	0.500579833984375	8.9202880859375E-06
9.49888997601761	0.50067138671875	9.027099609375E-06
9.50888997599236	0.500579833984375	8.9019775390625E-06
9.51888997596711	0.500579833984375	9.0423583984375E-06
9.52888997594187	0.5006103515625	8.9111328125E-06
9.53888997591662	0.500640869140625	9.033203125E-06
9.54888997589137	0.50054931640625	8.87451171875E-06
9.55888997586612	0.500579833984375	8.984375E-06
9.56888997584088	0.5006103515625	8.837890625E-06
9.57888997581563	0.500579833984375	8.978271484375E-06
9.58888997579038	0.5006103515625	8.8287353515625E-06
9.59888997576513	0.50054931640625	8.94775390625E-06
9.60888997573988	0.500701904296875	8.905029296875E-06
9.61888997571464	0.5006103515625	8.9385986328125E-06
9.62888997568939	0.50054931640625	8.758544921875E-06
9.63888997566414	0.50054931640625	8.8775634765625E-06
9.64888997563889	0.50048828125	8.7646484375E-06
9.65888997561365	0.500579833984375	8.89892578125E-06
9.6688899755884	0.500579833984375	8.7493896484375E-06
9.67888997556315	0.500579833984375	8.8592529296875E-06
9.6888899755379	0.50054931640625	8.709716796875E-06
9.69888997551266	0.50054931640625	8.8226318359375E-06
9.70888997548741	0.500518798828125	8.7005615234375E-06
9.71888997546216	0.50054931640625	8.82568359375E-06
9.72888997543691	0.50054931640625	8.685302734375E-06
9.73888997541167	0.500640869140625	8.795166015625E-06
9.74888997538642	0.500579833984375	8.6669921875E-06
9.75888997536117	0.500579833984375	8.75244140625E-06
9.76888997533592	0.500579833984375	8.63037109375E-06
9.77888997531068	0.500579833984375	8.7554931640625E-06
9.78888997528543	0.500518798828125	8.636474609375E-06
9.79888997526018	0.5006103515625	8.7371826171875E-06
9.80888997523493	0.500579833984375	8.587646484375E-06
9.81888997520969	0.500579833984375	8.685302734375E-06
9.82888997518444	0.500579833984375	8.538818359375E-06
9.83888997515919	0.50054931640625	8.69140625E-06
9.84888997513394	0.500579833984375	8.60595703125E-06
9.8588899751087	0.5006103515625	8.7066650390625E-06
9.86888997508345	0.500579833984375	8.5723876953125E-06
9.8788899750582	0.500579833984375	8.6578369140625E-06
9.88888997503295	0.5006103515625	8.502197265625E-06
9.89888997500771	0.500579833984375	8.636474609375E-06
9.90888997498246	0.500579833984375	8.538818359375E-06
9.91888997495721	0.5006103515625	8.65478515625E-06
9.92888997493196	0.50054931640625	8.5296630859375E-06
9.93888997490671	0.500579833984375	8.6273193359375E-06
9.94888997488147	0.500640869140625	8.4869384765625E-06
9.95888997485622	0.50048828125	8.58154296875E-06
9.96888997483097	0.500579833984375	8.477783203125E-06
9.97888997480572	0.500579833984375	8.587646484375E-06
9.98888997478048	0.500640869140625	8.4686279296875E-06
9.99888997475523	0.500518798828125	8.563232421875E-06
10.00888997473	0.50054931640625	8.428955078125E-06
10.0188899747047	0.500579833984375	8.5205078125E-06
10.0288899746795	0.50054931640625	8.4136962890625E-06
10.0388899746542	0.50054931640625	8.53271484375E-06
10.048889974629	0.50054931640625	8.4259033203125E-06
10.0588899746037	0.500579833984375	8.514404296875E-06
10.0688899745785	0.500579833984375	8.3770751953125E-06
10.0788899745532	0.500579833984375	8.4564208984375E-06
10.088889974528	0.50054931640625	8.319091796875E-06
10.0988899745028	0.50054931640625	8.4503173828125E-06
10.1088899744775	0.5006103515625	8.349609375E-06
10.1188899744523	0.500579833984375	8.4869384765625E-06
10.128889974427	0.500579833984375	8.331298828125E-06
10.1388899744018	0.500518798828125	8.4228515625E-06
10.1488899743765	0.5006103515625	8.3160400390625E-06
10.1588899743513	0.500579833984375	8.416748046875E-06
10.168889974326	0.5006103515625	8.3251953125E-06
10.1788899743008	0.500518798828125	8.447265625E-06
10.1888899742755	0.5006103515625	8.28857421875E-06
10.1988899742503	0.500579833984375	8.3770751953125E-06
10.208889974225	0.500579833984375	8.2275390625E-06
10.2188899741998	0.500579833984375	8.319091796875E-06
10.2288899741745	0.500579833984375	8.209228515625E-06
10.2388899741493	0.5006103515625	8.331298828125E-06
10.248889974124	0.500518798828125	8.203125E-06
10.2588899740988	0.500640869140625	8.2794189453125E-06
10.2688899740735	0.500518798828125	8.148193359375E-06
10.2788899740483	0.50054931640625	8.2305908203125E-06
10.288889974023	0.500640869140625	8.1329345703125E-06
10.2988899739978	0.500579833984375	8.23974609375E-06
10.3088899739726	0.500640869140625	8.1298828125E-06
10.3188899739473	0.500640869140625	8.245849609375E-06
10.3288899739221	0.500579833984375	8.09326171875E-06
10.3388899738968	0.5006103515625	8.16650390625E-06
10.3488899738716	0.50054931640625	8.0535888671875E-06
10.3588899738463	0.500579833984375	8.1817626953125E-06
10.3688899738211	0.500579833984375	8.0535888671875E-06
10.3788899737958	0.5006103515625	8.16650390625E-06
10.3888899737706	0.500579833984375	8.0291748046875E-06
10.3988899737453	0.500518798828125	8.10546875E-06
10.4088899737201	0.5006103515625	7.9620361328125E-06
10.4188899736948	0.500640869140625	8.074951171875E-06
10.4288899736696	0.500579833984375	7.9620361328125E-06
10.4388899736443	0.500640869140625	8.0810546875E-06
10.4488899736191	0.500640869140625	7.952880859375E-06
10.4588899735938	0.5006103515625	8.026123046875E-06
10.4688899735686	0.500579833984375	7.9071044921875E-06
10.4788899735433	0.500579833984375	7.9864501953125E-06
10.4888899735181	0.500579833984375	7.9010009765625E-06
10.4988899734929	0.5006103515625	7.99560546875E-06
10.5088899734676	0.5006103515625	7.8765869140625E-06
10.5188899734424	0.500579833984375	7.9437255859375E-06
10.5288899734171	0.50054931640625	7.818603515625E-06
10.5388899733919	0.50054931640625	7.904052734375E-06
10.5488899733666	0.500640869140625	7.8094482421875E-06
10.5588899733414	0.50054931640625	7.9132080078125E-06
10.5688899733161	0.500518798828125	7.8155517578125E-06
10.5788899732909	0.50054931640625	7.879638671875E-06
10.5888899732656	0.500579833984375	7.75146484375E-06
10.5988899732404	0.500640869140625	7.830810546875E-06
10.6088899732151	0.500579833984375	7.72705078125E-06
10.6188899731899	0.500640869140625	7.8277587890625E-06
10.6288899731646	0.500579833984375	7.72705078125E-06
10.6388899731394	0.5006103515625	7.818603515625E-06
10.6488899731141	0.500640869140625	7.6751708984375E-06
10.6588899730889	0.500518798828125	7.757568359375E-06
10.6688899730636	0.500579833984375	7.6446533203125E-06
10.6788899730384	0.50054931640625	7.7392578125E-06
10.6888899730131	0.5006103515625	7.6416015625E-06
10.6988899729879	0.500579833984375	7.7423095703125E-06
10.7088899729627	0.50054931640625	7.6080322265625E-06
10.7188899729374	0.500579833984375	7.672119140625E-06
10.7288899729122	0.5006103515625	7.5592041015625E-06
10.7388899728869	0.50054931640625	7.65380859375E-06
10.7488899728617	0.50054931640625	7.5714111328125E-06
10.7588899728364	0.500579833984375	7.6568603515625E-06
10.7688899728112	0.50054931640625	7.5439453125E-06
10.7788899727859	0.500518798828125	7.60498046875E-06
10.7888899727607	0.50054931640625	7.470703125E-06
10.7988899727354	0.500640869140625	7.550048828125E-06
10.8088899727102	0.500518798828125	7.4554443359375E-06
10.8188899726849	0.50048828125	7.550048828125E-06
10.8288899726597	0.500579833984375	7.4615478515625E-06
10.8388899726344	0.50054931640625	7.5408935546875E-06
10.8488899726092	0.5006103515625	7.4066162109375E-06
10.8588899725839	0.500518798828125	7.4859619140625E-06
10.8688899725587	0.500579833984375	7.3883056640625E-06
10.8788899725334	0.5006103515625	7.4920654296875E-06
10.8888899725082	0.500518798828125	7.3944091796875E-06
10.8988899724829	0.50054931640625	7.470703125E-06
10.9088899724577	0.500579833984375	7.3394775390625E-06
10.9188899724325	0.50054931640625	7.415771484375E-06
10.9288899724072	0.500579833984375	7.305908203125E-06
10.938889972382	0.500579833984375	7.421875E-06
10.9488899723567	0.500579833984375	7.3333740234375E-06
10.9588899723315	0.500579833984375	7.427978515625E-06
10.9688899723062	0.500579833984375	7.305908203125E-06
10.978889972281	0.5006103515625	7.3760986328125E-06
10.9888899722557	0.50054931640625	7.2784423828125E-06
10.9988899722305	0.500518798828125	7.373046875E-06
11.0088899722052	0.50048828125	7.293701171875E-06
11.01888997218	0.500579833984375	7.3974609375E-06
11.0288899721547	0.50048828125	7.281494140625E-06
11.0388899721295	0.500579833984375	7.342529296875E-06
11.0488899721042	0.50054931640625	7.244873046875E-06
11.058889972079	0.500640869140625	7.330322265625E-06
11.0688899720537	0.500579833984375	7.2479248046875E-06
11.0788899720285	0.5006103515625	7.3486328125E-06
11.0888899720032	0.500579833984375	7.2662353515625E-06
11.098889971978	0.50054931640625	7.3394775390625E-06
11.1088899719527	0.500579833984375	7.220458984375E-06
11.1188899719275	0.500579833984375	7.293701171875E-06
11.1288899719023	0.5006103515625	7.2021484375E-06
11.138889971877	0.500579833984375	7.305908203125E-06
11.1488899718518	0.500518798828125	7.23876953125E-06
11.1588899718265	0.500640869140625	7.32421875E-06
11.1688899718013	0.50054931640625	7.183837890625E-06
11.178889971776	0.500579833984375	7.2479248046875E-06
11.1888899717508	0.500640869140625	7.1441650390625E-06
11.1988899717255	0.500579833984375	7.305908203125E-06
11.2088899717003	0.50054931640625	7.183837890625E-06
11.218889971675	0.5006103515625	7.2601318359375E-06
11.2288899716498	0.500579833984375	7.1380615234375E-06
11.2388899716245	0.50054931640625	7.2052001953125E-06
11.2488899715993	0.500518798828125	7.0953369140625E-06
11.258889971574	0.50054931640625	7.18994140625E-06
11.2688899715488	0.500518798828125	7.098388671875E-06
11.2788899715235	0.5006103515625	7.171630859375E-06
11.2888899714983	0.500579833984375	7.0831298828125E-06
11.298889971473	0.500518798828125	7.1624755859375E-06
11.3088899714478	0.500518798828125	7.049560546875E-06
11.3188899714225	0.5006103515625	7.1075439453125E-06
11.3288899713973	0.500518798828125	7.025146484375E-06
11.3388899713721	0.50048828125	7.122802734375E-06
11.3488899713468	0.50054931640625	7.03125E-06
11.3588899713216	0.500579833984375	7.0831298828125E-06
11.3688899712963	0.500518798828125	6.9671630859375E-06
11.3788899712711	0.500518798828125	7.037353515625E-06
11.3888899712458	0.50048828125	6.9732666015625E-06
11.3988899712206	0.5006103515625	7.061767578125E-06
11.4088899711953	0.500579833984375	6.988525390625E-06
11.4188899711701	0.500579833984375	7.049560546875E-06
11.4288899711448	0.5006103515625	6.951904296875E-06
11.4388899711196	0.500579833984375	7.025146484375E-06
11.4488899710943	0.50054931640625	6.9305419921875E-06
11.4588899710691	0.5006103515625	7.0343017578125E-06
11.4688899710438	0.5006103515625	6.94580078125E-06
11.4788899710186	0.500579833984375	7.0281982421875E-06
11.4888899709933	0.500579833984375	6.915283203125E-06
11.4988899709681	0.50054931640625	6.97021484375E-06
11.5088899709428	0.50048828125	6.878662109375E-06
11.5188899709176	0.5006103515625	6.964111328125E-06
11.5288899708924	0.500579833984375	6.9061279296875E-06
11.5388899708671	0.500579833984375	7.000732421875E-06
11.5488899708419	0.5006103515625	6.9091796875E-06
11.5588899708166	0.50048828125	6.9488525390625E-06
11.5688899707914	0.50054931640625	6.8511962890625E-06
11.5788899707661	0.500640869140625	6.9244384765625E-06
11.5888899707409	0.500640869140625	6.854248046875E-06
11.5988899707156	0.50048828125	6.939697265625E-06
11.6088899706904	0.500579833984375	6.8603515625E-06
11.6188899706651	0.500579833984375	6.9000244140625E-06
11.6288899706399	0.50048828125	6.79931640625E-06
11.6388899706146	0.50054931640625	6.8450927734375E-06
11.6488899705894	0.500579833984375	6.787109375E-06
11.6588899705641	0.5006103515625	6.8603515625E-06
11.6688899705389	0.50054931640625	6.8023681640625E-06
11.6788899705136	0.50054931640625	6.8511962890625E-06
11.6888899704884	0.500579833984375	6.7535400390625E-06
11.6988899704631	0.50054931640625	6.8145751953125E-06
11.7088899704379	0.500579833984375	6.744384765625E-06
11.7188899704126	0.500579833984375	6.8145751953125E-06
11.7288899703874	0.500579833984375	6.73828125E-06
11.7388899703622	0.500579833984375	6.8145751953125E-06
11.7488899703369	0.500579833984375	6.719970703125E-06
11.7588899703117	0.50054931640625	6.75048828125E-06
11.7688899702864	0.500518798828125	6.671142578125E-06
11.7788899702612	0.500579833984375	6.8206787109375E-06
11.7888899702359	0.50054931640625	6.695556640625E-06
11.7988899702107	0.50054931640625	6.75048828125E-06
11.8088899701854	0.500518798828125	6.671142578125E-06
11.8188899701602	0.5006103515625	6.7138671875E-06
11.8288899701349	0.500579833984375	6.622314453125E-06
11.8388899701097	0.500640869140625	6.6864013671875E-06
11.8488899700844	0.500579833984375	6.6436767578125E-06
11.8588899700592	0.500579833984375	6.7108154296875E-06
11.8688899700339	0.500518798828125	6.646728515625E-06
11.8788899700087	0.5006103515625	6.695556640625E-06
11.8888899699834	0.500579833984375	6.6009521484375E-06
11.8988899699582	0.50054931640625	6.65283203125E-06
11.9088899699329	0.5006103515625	6.597900390625E-06
11.9188899699077	0.500579833984375	6.6802978515625E-06
11.9288899698824	0.50054931640625	6.6192626953125E-06
11.9388899698572	0.500579833984375	6.683349609375E-06
11.948889969832	0.50048828125	6.5826416015625E-06
11.9588899698067	0.500518798828125	6.6497802734375E-06
11.9688899697815	0.500518798828125	6.5704345703125E-06
11.9788899697562	0.500579833984375	6.6650390625E-06
11.988889969731	0.5006103515625	6.591796875E-06
11.9988899697057	0.500579833984375	6.6650390625E-06
12.0088899696805	0.50054931640625	6.5673828125E-06
12.0188899696552	0.5006103515625	6.6162109375E-06
12.02888996963	0.5006103515625	6.54296875E-06
12.0388899696047	0.500640869140625	6.6162109375E-06
12.0488899695795	0.50054931640625	6.5765380859375E-06
12.0588899695542	0.50054931640625	6.6253662109375E-06
12.068889969529	0.50048828125	6.5399169921875E-06
12.0788899695037	0.500518798828125	6.5826416015625E-06
12.0888899694785	0.500579833984375	6.5032958984375E-06
12.0988899694532	0.50054931640625	6.55517578125E-06
12.108889969428	0.5006103515625	6.5032958984375E-06
12.1188899694027	0.50054931640625	6.591796875E-06
12.1288899693775	0.500579833984375	6.4971923828125E-06
12.1388899693522	0.500518798828125	6.524658203125E-06
12.148889969327	0.50054931640625	6.4605712890625E-06
12.1588899693018	0.50054931640625	6.500244140625E-06
12.1688899692765	0.500518798828125	6.4605712890625E-06
12.1788899692513	0.500457763671875	6.54296875E-06
12.188889969226	0.50054931640625	6.4727783203125E-06
12.1988899692008	0.50054931640625	6.5032958984375E-06
12.2088899691755	0.500640869140625	6.4300537109375E-06
12.2188899691503	0.50054931640625	6.4483642578125E-06
12.228889969125	0.500518798828125	6.3934326171875E-06
12.2388899690998	0.500518798828125	6.4697265625E-06
12.2488899690745	0.500579833984375	6.4178466796875E-06
12.2588899690493	0.50054931640625	6.4849853515625E-06
12.268889969024	0.50054931640625	6.390380859375E-06
12.2788899689988	0.5006103515625	6.427001953125E-06
12.2888899689735	0.500518798828125	6.3568115234375E-06
12.2988899689483	0.50054931640625	6.4544677734375E-06
12.308889968923	0.500518798828125	6.38427734375E-06
12.3188899688978	0.500579833984375	6.439208984375E-06
12.3288899688725	0.500579833984375	6.365966796875E-06
12.3388899688473	0.500518798828125	6.3995361328125E-06
12.348889968822	0.50054931640625	6.329345703125E-06
12.3588899687968	0.50054931640625	6.3812255859375E-06
12.3688899687716	0.50054931640625	6.3507080078125E-06
12.3788899687463	0.500640869140625	6.4178466796875E-06
12.3888899687211	0.500518798828125	6.35986328125E-06
12.3988899686958	0.50054931640625	6.378173828125E-06
12.4088899686706	0.5006103515625	6.33544921875E-06
12.4188899686453	0.50054931640625	6.427001953125E-06
12.4288899686201	0.500579833984375	6.3262939453125E-06
12.4388899685948	0.50054931640625	6.390380859375E-06
12.4488899685696	0.5006103515625	6.3446044921875E-06
12.4588899685443	0.500579833984375	6.35986328125E-06
12.4688899685191	0.50054931640625	6.3079833984375E-06
12.4788899684938	0.50054931640625	6.3446044921875E-06
12.4888899684686	0.500518798828125	6.31103515625E-06
12.4988899684433	0.50054931640625	6.3751220703125E-06
12.5088899684181	0.500579833984375	6.33544921875E-06
12.5188899683928	0.5006103515625	6.3720703125E-06
12.5288899683676	0.50054931640625	6.2957763671875E-06
12.5388899683423	0.50054931640625	6.3201904296875E-06
12.5488899683171	0.50054931640625	6.2591552734375E-06
12.5588899682919	0.500579833984375	6.3323974609375E-06
12.5688899682666	0.500579833984375	6.304931640625E-06
12.5788899682414	0.50054931640625	6.3873291015625E-06
12.5888899682161	0.500579833984375	6.2957763671875E-06
12.5988899681909	0.500579833984375	6.3079833984375E-06
12.6088899681656	0.5006103515625	6.2469482421875E-06
12.6188899681404	0.500518798828125	6.31103515625E-06
12.6288899681151	0.50054931640625	6.2774658203125E-06
12.6388899680899	0.50054931640625	6.329345703125E-06
12.6488899680646	0.500579833984375	6.2774658203125E-06
12.6588899680394	0.50054931640625	6.2896728515625E-06
12.6688899680141	0.50054931640625	6.2408447265625E-06
12.6788899679889	0.500579833984375	6.2957763671875E-06
12.6888899679636	0.500579833984375	6.2408447265625E-06
12.6988899679384	0.500579833984375	6.2957763671875E-06
12.7088899679131	0.500579833984375	6.25E-06
12.7188899678879	0.50054931640625	6.280517578125E-06
12.7288899678626	0.500518798828125	6.1981201171875E-06
12.7388899678374	0.5006103515625	6.231689453125E-06
12.7488899678121	0.500579833984375	6.1981201171875E-06
12.7588899677869	0.500579833984375	6.2530517578125E-06
12.7688899677617	0.5006103515625	6.2042236328125E-06
12.7788899677364	0.500518798828125	6.243896484375E-06
12.7888899677112	0.50054931640625	6.182861328125E-06
12.7988899676859	0.500579833984375	6.2164306640625E-06
12.8088899676607	0.500518798828125	6.201171875E-06
12.8188899676354	0.5006103515625	6.2530517578125E-06
12.8288899676102	0.500457763671875	6.201171875E-06
12.8388899675849	0.50054931640625	6.243896484375E-06
12.8488899675597	0.500579833984375	6.170654296875E-06
12.8588899675344	0.500579833984375	6.201171875E-06
12.8688899675092	0.500579833984375	6.1614990234375E-06
12.8788899674839	0.50048828125	6.21337890625E-06
12.8888899674587	0.50054931640625	6.170654296875E-06
12.8988899674334	0.50054931640625	6.231689453125E-06
12.9088899674082	0.500579833984375	6.1767578125E-06
12.9188899673829	0.50048828125	6.1859130859375E-06
12.9288899673577	0.500518798828125	6.1309814453125E-06
12.9388899673324	0.500518798828125	6.1737060546875E-06
12.9488899673072	0.50054931640625	6.1553955078125E-06
12.9588899672819	0.500579833984375	6.201171875E-06
12.9688899672567	0.500579833984375	6.170654296875E-06
12.9788899672315	0.50054931640625	6.1798095703125E-06
12.9888899672062	0.50054931640625	6.1248779296875E-06
12.998889967181	0.500518798828125	6.15234375E-06
13.0088899671557	0.500579833984375	6.1279296875E-06
13.0188899671305	0.50054931640625	6.1798095703125E-06
13.0288899671052	0.50048828125	6.1492919921875E-06
13.03888996708	0.50048828125	6.1737060546875E-06
13.0488899670547	0.500579833984375	6.11572265625E-06
13.0588899670295	0.500518798828125	6.15234375E-06
13.0688899670042	0.500579833984375	6.109619140625E-06
13.078889966979	0.500579833984375	6.1920166015625E-06
13.0888899669537	0.500579833984375	6.1492919921875E-06
13.0988899669285	0.500518798828125	6.1737060546875E-06
13.1088899669032	0.50054931640625	6.109619140625E-06
13.118889966878	0.500579833984375	6.134033203125E-06
13.1288899668527	0.500579833984375	6.0791015625E-06
13.1388899668275	0.500579833984375	6.1431884765625E-06
13.1488899668022	0.500518798828125	6.146240234375E-06
13.158889966777	0.50054931640625	6.1737060546875E-06
13.1688899667517	0.500579833984375	6.1279296875E-06
13.1788899667265	0.50054931640625	6.1431884765625E-06
13.1888899667013	0.500579833984375	6.0943603515625E-06
13.198889966676	0.500579833984375	6.1248779296875E-06
13.2088899666508	0.500579833984375	6.1126708984375E-06
13.2188899666255	0.5006103515625	6.158447265625E-06
13.2288899666003	0.500518798828125	6.1126708984375E-06
13.238889966575	0.50054931640625	6.121826171875E-06
13.2488899665498	0.5006103515625	6.060791015625E-06
13.2588899665245	0.500518798828125	6.085205078125E-06
13.2688899664993	0.500640869140625	6.0760498046875E-06
13.278889966474	0.500579833984375	6.134033203125E-06
13.2888899664488	0.500518798828125	6.0943603515625E-06
13.2988899664235	0.5006103515625	6.109619140625E-06
13.3088899663983	0.500579833984375	6.0638427734375E-06
13.318889966373	0.500579833984375	6.085205078125E-06
13.3288899663478	0.50054931640625	6.0577392578125E-06
13.3388899663225	0.50054931640625	6.1004638671875E-06
13.3488899662973	0.500518798828125	6.0821533203125E-06
13.358889966272	0.500518798828125	6.1309814453125E-06
13.3688899662468	0.500518798828125	6.0455322265625E-06
13.3788899662215	0.500579833984375	6.0638427734375E-06
13.3888899661963	0.50054931640625	6.024169921875E-06
13.3988899661711	0.500579833984375	6.0760498046875E-06
13.4088899661458	0.500518798828125	6.048583984375E-06
13.4188899661206	0.500518798828125	6.09130859375E-06
13.4288899660953	0.50054931640625	6.036376953125E-06
13.4388899660701	0.5006103515625	6.048583984375E-06
13.4488899660448	0.5006103515625	6.0089111328125E-06
13.4588899660196	0.50054931640625	6.04248046875E-06
13.4688899659943	0.500640869140625	6.0272216796875E-06
13.4788899659691	0.50054931640625	6.0943603515625E-06
13.4888899659438	0.500640869140625	6.036376953125E-06
13.4988899659186	0.500518798828125	6.0394287109375E-06
13.5088899658933	0.500579833984375	5.9906005859375E-06
13.5188899658681	0.500518798828125	6.0028076171875E-06
13.5288899658428	0.500579833984375	5.9906005859375E-06
13.5388899658176	0.500579833984375	6.04248046875E-06
13.5488899657923	0.50048828125	6.0211181640625E-06
13.5588899657671	0.500518798828125	6.0028076171875E-06
13.5688899657418	0.50054931640625	5.950927734375E-06
13.5788899657166	0.500518798828125	5.9539794921875E-06
13.5888899656914	0.500518798828125	5.9326171875E-06
13.5988899656661	0.50054931640625	5.9783935546875E-06
13.6088899656409	0.500579833984375	5.94482421875E-06
13.6188899656156	0.500579833984375	5.9722900390625E-06
13.6288899655904	0.5006103515625	5.908203125E-06
13.6388899655651	0.500579833984375	5.92041015625E-06
13.6488899655399	0.500518798828125	5.8685302734375E-06
13.6588899655146	0.500579833984375	5.92041015625E-06
13.6688899654894	0.50054931640625	5.8929443359375E-06
13.6788899654641	0.500518798828125	5.9234619140625E-06
13.6888899654389	0.5006103515625	5.8624267578125E-06
13.6988899654136	0.500518798828125	5.8746337890625E-06
13.7088899653884	0.50054931640625	5.8135986328125E-06
13.7188899653631	0.50054931640625	5.84716796875E-06
13.7288899653379	0.5006103515625	5.828857421875E-06
13.7388899653126	0.500579833984375	5.8502197265625E-06
13.7488899652874	0.500579833984375	5.804443359375E-06
13.7588899652621	0.500579833984375	5.8135986328125E-06
13.7688899652369	0.5006103515625	5.7525634765625E-06
13.7788899652116	0.500518798828125	5.7586669921875E-06
13.7888899651864	0.500579833984375	5.74951171875E-06
13.7988899651612	0.500579833984375	5.7891845703125E-06
13.8088899651359	0.50054931640625	5.755615234375E-06
13.8188899651107	0.50048828125	5.755615234375E-06
13.8288899650854	0.50054931640625	5.6976318359375E-06
13.8388899650602	0.500579833984375	5.694580078125E-06
13.8488899650349	0.500518798828125	5.6732177734375E-06
13.8588899650097	0.500518798828125	5.7220458984375E-06
13.8688899649844	0.50054931640625	5.6915283203125E-06
13.8788899649592	0.50054931640625	5.7037353515625E-06
13.8888899649339	0.500579833984375	5.6396484375E-06
13.8988899649087	0.50054931640625	5.633544921875E-06
13.9088899648834	0.5006103515625	5.5938720703125E-06
13.9188899648582	0.500579833984375	5.6396484375E-06
13.9288899648329	0.50054931640625	5.621337890625E-06
13.9388899648077	0.500579833984375	5.65185546875E-06
13.9488899647824	0.500518798828125	5.584716796875E-06
13.9588899647572	0.50054931640625	5.5908203125E-06
13.9688899647319	0.500579833984375	5.5389404296875E-06
13.9788899647067	0.500457763671875	5.5755615234375E-06
13.9888899646814	0.500518798828125	5.560302734375E-06
13.9988899646562	0.50048828125	5.5816650390625E-06
14.008889964631	0.50054931640625	5.56640625E-06
14.0188899646057	0.50054931640625	5.5633544921875E-06
14.0288899645805	0.500579833984375	5.511474609375E-06
14.0388899645552	0.500579833984375	5.5145263671875E-06
14.04888996453	0.500518798828125	5.511474609375E-06
14.0588899645047	0.50054931640625	5.5328369140625E-06
14.0688899644795	0.5006103515625	5.50537109375E-06
14.0788899644542	0.50054931640625	5.511474609375E-06
14.088889964429	0.500579833984375	5.46875E-06
14.0988899644037	0.500518798828125	5.4718017578125E-06
14.1088899643785	0.5006103515625	5.474853515625E-06
14.1188899643532	0.50054931640625	5.487060546875E-06
14.128889964328	0.50054931640625	5.462646484375E-06
14.1388899643027	0.500579833984375	5.4656982421875E-06
14.1488899642775	0.50054931640625	5.419921875E-06
14.1588899642522	0.500579833984375	5.413818359375E-06
14.168889964227	0.50054931640625	5.389404296875E-06
14.1788899642017	0.50048828125	5.419921875E-06
14.1888899641765	0.50054931640625	5.401611328125E-06
14.1988899641512	0.50048828125	5.419921875E-06
14.208889964126	0.50048828125	5.37109375E-06
14.2188899641008	0.500518798828125	5.3619384765625E-06
14.2288899640755	0.500518798828125	5.33447265625E-06
14.2388899640503	0.500518798828125	5.364990234375E-06
14.248889964025	0.5006103515625	5.33447265625E-06
14.2588899639998	0.500579833984375	5.3466796875E-06
14.2688899639745	0.500579833984375	5.316162109375E-06
14.2788899639493	0.500579833984375	5.2978515625E-06
14.288889963924	0.500518798828125	5.255126953125E-06
14.2988899638988	0.50054931640625	5.2581787109375E-06
14.3088899638735	0.500518798828125	5.2764892578125E-06
14.3188899638483	0.50054931640625	5.2825927734375E-06
14.328889963823	0.50054931640625	5.26123046875E-06
14.3388899637978	0.500579833984375	5.2398681640625E-06
14.3488899637725	0.500518798828125	5.1849365234375E-06
14.3588899637473	0.500579833984375	5.1910400390625E-06
14.368889963722	0.50054931640625	5.1727294921875E-06
14.3788899636968	0.500579833984375	5.17578125E-06
14.3888899636715	0.5006103515625	5.1727294921875E-06
14.3988899636463	0.5006103515625	5.1971435546875E-06
14.408889963621	0.500518798828125	5.1239013671875E-06
14.4188899635958	0.50054931640625	5.1025390625E-06
14.4288899635706	0.500579833984375	5.0811767578125E-06
14.4388899635453	0.500518798828125	5.120849609375E-06
14.4488899635201	0.500640869140625	5.11474609375E-06
14.4588899634948	0.50048828125	5.1300048828125E-06
14.4688899634696	0.500579833984375	5.0811767578125E-06
14.4788899634443	0.50048828125	5.0689697265625E-06
14.4888899634191	0.500579833984375	5.029296875E-06
14.4988899633938	0.5006103515625	5.0567626953125E-06
14.5088899633686	0.50054931640625	5.0506591796875E-06
14.5188899633433	0.500579833984375	5.072021484375E-06
14.5288899633181	0.500640869140625	5.0628662109375E-06
14.5388899632928	0.50048828125	5.0567626953125E-06
14.5488899632676	0.500579833984375	5.029296875E-06
14.5588899632423	0.500579833984375	5.029296875E-06
14.5688899632171	0.50054931640625	5.035400390625E-06
14.5788899631918	0.50048828125	5.0628662109375E-06
14.5888899631666	0.500518798828125	5.0750732421875E-06
14.5988899631413	0.500518798828125	5.047607421875E-06
14.6088899631161	0.500579833984375	5.0201416015625E-06
14.6188899630909	0.500518798828125	5.0323486328125E-06
14.6288899630656	0.500579833984375	5.04150390625E-06
14.6388899630404	0.5006103515625	5.072021484375E-06
14.6488899630151	0.50054931640625	5.078125E-06
14.6588899629899	0.500518798828125	5.078125E-06
14.6688899629646	0.500518798828125	5.0750732421875E-06
14.6788899629394	0.500579833984375	5.0811767578125E-06
14.6888899629141	0.50054931640625	5.0811767578125E-06
14.6988899628889	0.500579833984375	5.108642578125E-06
14.7088899628636	0.500579833984375	5.1116943359375E-06
14.7188899628384	0.50048828125	5.1483154296875E-06
14.7288899628131	0.500579833984375	5.1055908203125E-06
14.7388899627879	0.500579833984375	5.1177978515625E-06
14.7488899627626	0.500518798828125	5.0933837890625E-06
14.7588899627374	0.50048828125	5.126953125E-06
14.7688899627121	0.500518798828125	5.1483154296875E-06
14.7788899626869	0.500518798828125	5.1910400390625E-06
14.7888899626616	0.5006103515625	5.169677734375E-06
14.7988899626364	0.50054931640625	5.1544189453125E-06
14.8088899626111	0.5006103515625	5.1361083984375E-06
14.8188899625859	0.500579833984375	5.1605224609375E-06
14.8288899625607	0.50054931640625	5.17578125E-06
14.8388899625354	0.50054931640625	5.206298828125E-06
14.8488899625102	0.500518798828125	5.2001953125E-06
14.8588899624849	0.500518798828125	5.194091796875E-06
14.8688899624597	0.50054931640625	5.1605224609375E-06
14.8788899624344	0.5006103515625	5.16357421875E-06
14.8888899624092	0.50054931640625	5.1849365234375E-06
14.8988899623839	0.500518798828125	5.2154541015625E-06
14.9088899623587	0.500518798828125	5.2154541015625E-06
14.9188899623334	0.50048828125	5.21240234375E-06
14.9288899623082	0.500518798828125	5.1788330078125E-06
14.9388899622829	0.50048828125	5.18798828125E-06
14.9488899622577	0.500579833984375	5.17578125E-06
14.9588899622324	0.50054931640625	5.2001953125E-06
14.9688899622072	0.500457763671875	5.1971435546875E-06
14.9788899621819	0.500518798828125	5.2154541015625E-06
14.9888899621567	0.500518798828125	5.169677734375E-06
14.9988899621314	0.500518798828125	5.157470703125E-06
15.0088899621062	0.500579833984375	5.13916015625E-06
15.0188899620809	0.50054931640625	5.16357421875E-06
15.0288899620557	0.50054931640625	5.1849365234375E-06
15.0388899620305	0.50054931640625	5.181884765625E-06
15.0488899620052	0.500579833984375	5.1544189453125E-06
15.05888996198	0.500579833984375	5.169677734375E-06
15.0688899619547	0.50054931640625	5.13916015625E-06
15.0788899619295	0.500518798828125	5.18798828125E-06
15.0888899619042	0.50054931640625	5.224609375E-06
15.098889961879	0.500579833984375	5.2215576171875E-06
15.1088899618537	0.500518798828125	5.1727294921875E-06
15.1188899618285	0.500518798828125	5.1239013671875E-06
15.1288899618032	0.500579833984375	5.0811767578125E-06
15.138889961778	0.500518798828125	5.0750732421875E-06
15.1488899617527	0.500518798828125	5.0933837890625E-06
15.1588899617275	0.500518798828125	5.1055908203125E-06
15.1688899617022	0.500579833984375	5.0933837890625E-06
15.178889961677	0.50048828125	5.0750732421875E-06
15.1888899616517	0.500579833984375	5.0537109375E-06
15.1988899616265	0.50054931640625	5.0628662109375E-06
15.2088899616012	0.500579833984375	5.0445556640625E-06
15.218889961576	0.500579833984375	5.059814453125E-06
15.2288899615507	0.50054931640625	5.0628662109375E-06
15.2388899615255	0.500640869140625	5.059814453125E-06
15.2488899615003	0.5006103515625	5.0384521484375E-06
15.258889961475	0.500518798828125	5.010986328125E-06
15.2688899614498	0.5006103515625	4.9957275390625E-06
15.2788899614245	0.50054931640625	5.023193359375E-06
15.2888899613993	0.50048828125	5.0384521484375E-06
15.298889961374	0.500457763671875	5.0506591796875E-06
15.3088899613488	0.50048828125	5.0201416015625E-06
15.3188899613235	0.5006103515625	4.99267578125E-06
15.3288899612983	0.500579833984375	4.974365234375E-06
15.338889961273	0.500518798828125	5.0079345703125E-06
15.3488899612478	0.500518798828125	5.072021484375E-06
15.3588899612225	0.5006103515625	5.084228515625E-06
15.3688899611973	0.500518798828125	5.0262451171875E-06
15.378889961172	0.500579833984375	4.99267578125E-06
15.3888899611468	0.500579833984375	4.974365234375E-06
15.3988899611215	0.500457763671875	4.974365234375E-06
15.4088899610963	0.500579833984375	4.998779296875E-06
15.418889961071	0.500518798828125	5.0048828125E-06
15.4288899610458	0.500518798828125	5.0018310546875E-06
15.4388899610205	0.50054931640625	4.99267578125E-06
15.4488899609953	0.50054931640625	4.9652099609375E-06
15.4588899609701	0.500518798828125	4.9530029296875E-06
15.4688899609448	0.500518798828125	4.9713134765625E-06
15.4788899609196	0.500579833984375	4.98046875E-06
15.4888899608943	0.50079345703125	4.98748779296875E-06
15.4988899608691	0.50079345703125	4.9786376953125E-06
15.5088899608438	0.5008544921875	4.95330810546875E-06
15.5188899608186	0.50079345703125	4.9395751953125E-06
15.5288899607933	0.50079345703125	4.93896484375E-06
15.5388899607681	0.500823974609375	4.9700927734375E-06
15.5488899607428	0.500823974609375	4.9822998046875E-06
15.5588899607176	0.500885009765625	4.9786376953125E-06
15.5688899606923	0.50079345703125	4.94476318359375E-06
15.5788899606671	0.50091552734375	4.92584228515625E-06
15.5888899606418	0.500885009765625	4.9072265625E-06
15.5988899606166	0.500885009765625	4.931640625E-06
15.6088899605913	0.500885009765625	4.93438720703125E-06
15.6188899605661	0.50079345703125	4.9456787109375E-06
15.6288899605408	0.500885009765625	4.93408203125E-06
15.6388899605156	0.50079345703125	4.915771484375E-06
15.6488899604904	0.500885009765625	4.89990234375E-06
15.6588899604651	0.500823974609375	4.8944091796875E-06
15.6688899604399	0.50079345703125	4.90753173828125E-06
15.6788899604146	0.50091552734375	4.93011474609375E-06
15.6888899603894	0.500885009765625	4.9407958984375E-06
15.6988899603641	0.500823974609375	4.89105224609375E-06
15.7088899603389	0.500885009765625	4.866943359375E-06
15.7188899603136	0.500885009765625	4.8626708984375E-06
15.7288899602884	0.500885009765625	4.8626708984375E-06
15.7388899602631	0.500823974609375	4.86968994140625E-06
15.7488899602379	0.50079345703125	4.8773193359375E-06
15.7588899602126	0.500823974609375	4.866943359375E-06
15.7688899601874	0.500823974609375	4.83428955078125E-06
15.7788899601621	0.5008544921875	4.81201171875E-06
15.7888899601369	0.50079345703125	4.8138427734375E-06
15.7988899601116	0.500885009765625	4.83978271484375E-06
15.8088899600864	0.500823974609375	4.85137939453125E-06
15.8188899600611	0.5008544921875	4.8614501953125E-06
15.8288899600359	0.500885009765625	4.82147216796875E-06
15.8388899600106	0.50079345703125	4.79644775390625E-06
15.8488899599854	0.5008544921875	4.78302001953125E-06
15.8588899599602	0.500823974609375	4.796142578125E-06
15.8688899599349	0.50079345703125	4.79766845703125E-06
15.8788899599097	0.500823974609375	4.80438232421875E-06
15.8888899598844	0.500885009765625	4.79278564453125E-06
15.8988899598592	0.500885009765625	4.77020263671875E-06
15.9088899598339	0.5008544921875	4.7607421875E-06
15.9188899598087	0.500732421875	4.74456787109375E-06
15.9288899597834	0.50091552734375	4.759521484375E-06
15.9388899597582	0.5008544921875	4.765625E-06
15.9488899597329	0.5008544921875	4.7796630859375E-06
15.9588899597077	0.50079345703125	4.7320556640625E-06
15.9688899596824	0.500885009765625	4.71954345703125E-06
15.9788899596572	0.500885009765625	4.6923828125E-06
15.9888899596319	0.500885009765625	4.700927734375E-06
15.9988899596067	0.50079345703125	4.7076416015625E-06
16.0088899595814	0.500823974609375	4.7186279296875E-06
16.0188899595562	0.500823974609375	4.676513671875E-06
16.0288899595309	0.500823974609375	4.658203125E-06
16.0388899595057	0.500823974609375	4.62371826171875E-06
16.0488899594804	0.50079345703125	4.6209716796875E-06
16.0588899594552	0.50079345703125	4.6368408203125E-06
16.06888995943	0.50079345703125	4.65362548828125E-06
16.0788899594047	0.5008544921875	4.6258544921875E-06
16.0888899593795	0.500762939453125	4.62066650390625E-06
16.0988899593542	0.500885009765625	4.56695556640625E-06
16.108889959329	0.500885009765625	4.547119140625E-06
16.1188899593037	0.5008544921875	4.5587158203125E-06
16.1288899592785	0.50079345703125	4.56817626953125E-06
16.1388899592532	0.50079345703125	4.57061767578125E-06
16.148889959228	0.50091552734375	4.53765869140625E-06
16.1588899592027	0.5008544921875	4.5135498046875E-06
16.1688899591775	0.500885009765625	4.52606201171875E-06
16.1788899591522	0.500762939453125	4.493408203125E-06
16.188889959127	0.500885009765625	4.5037841796875E-06
16.1988899591017	0.500885009765625	4.51171875E-06
16.2088899590765	0.500762939453125	4.49981689453125E-06
16.2188899590512	0.500823974609375	4.47601318359375E-06
16.228889959026	0.5008544921875	4.4464111328125E-06
16.2388899590007	0.50079345703125	4.4317626953125E-06
16.2488899589755	0.500823974609375	4.4525146484375E-06
16.2588899589502	0.50079345703125	4.46746826171875E-06
16.268889958925	0.500762939453125	4.4677734375E-06
16.2788899588998	0.500823974609375	4.4415283203125E-06
16.2888899588745	0.500823974609375	4.4140625E-06
16.2988899588493	0.5008544921875	4.4061279296875E-06
16.308889958824	0.5008544921875	4.38812255859375E-06
16.3188899587988	0.500885009765625	4.40216064453125E-06
16.3288899587735	0.500823974609375	4.40826416015625E-06
16.3388899587483	0.50079345703125	4.3890380859375E-06
16.348889958723	0.500762939453125	4.3597412109375E-06
16.3588899586978	0.500762939453125	4.33929443359375E-06
16.3688899586725	0.5008544921875	4.32373046875E-06
16.3788899586473	0.500823974609375	4.346923828125E-06
16.388889958622	0.500762939453125	4.35211181640625E-06
16.3988899585968	0.50079345703125	4.35302734375E-06
16.4088899585715	0.50079345703125	4.346923828125E-06
16.4188899585463	0.500762939453125	4.32769775390625E-06
16.428889958521	0.50079345703125	4.302978515625E-06
16.4388899584958	0.50079345703125	4.30633544921875E-06
16.4488899584705	0.50079345703125	4.322509765625E-06
16.4588899584453	0.500885009765625	4.3292236328125E-06
16.46888995842	0.50079345703125	4.3316650390625E-06
16.4788899583948	0.50079345703125	4.300537109375E-06
16.4888899583696	0.5008544921875	4.29107666015625E-06
16.4988899583443	0.500885009765625	4.2755126953125E-06
16.5088899583191	0.500823974609375	4.30755615234375E-06
16.5188899582938	0.5008544921875	4.322509765625E-06
16.5288899582686	0.500762939453125	4.327392578125E-06
16.5388899582433	0.500762939453125	4.288330078125E-06
16.5488899582181	0.500823974609375	4.28192138671875E-06
16.5588899581928	0.500762939453125	4.2596435546875E-06
16.5688899581676	0.500823974609375	4.268798828125E-06
16.5788899581423	0.50079345703125	4.28070068359375E-06
16.5888899581171	0.500762939453125	4.2864990234375E-06
16.5988899580918	0.500823974609375	4.2718505859375E-06
16.6088899580666	0.500762939453125	4.23675537109375E-06
16.6188899580413	0.500762939453125	4.21630859375E-06
16.6288899580161	0.5008544921875	4.22515869140625E-06
16.6388899579908	0.500823974609375	4.24346923828125E-06
16.6488899579656	0.500732421875	4.23614501953125E-06
16.6588899579403	0.50079345703125	4.23126220703125E-06
16.6688899579151	0.50079345703125	4.20623779296875E-06
16.6788899578899	0.500823974609375	4.173583984375E-06
16.6888899578646	0.5008544921875	4.150390625E-06
16.6988899578394	0.50079345703125	4.15496826171875E-06
16.7088899578141	0.5008544921875	4.169921875E-06
16.7188899577889	0.500762939453125	4.16748046875E-06
16.7288899577636	0.50079345703125	4.169921875E-06
16.7388899577384	0.500823974609375	4.12384033203125E-06
16.7488899577131	0.50079345703125	4.11163330078125E-06
16.7588899576879	0.500762939453125	4.09149169921875E-06
16.7688899576626	0.500762939453125	4.11895751953125E-06
16.7788899576374	0.500762939453125	4.12506103515625E-06
16.7888899576121	0.500732421875	4.12322998046875E-06
16.7988899575869	0.50079345703125	4.0869140625E-06
16.8088899575616	0.500762939453125	4.1522216796875E-06
16.8188899575364	0.500732421875	4.0924072265625E-06
16.8288899575111	0.500762939453125	4.0728759765625E-06
16.8388899574859	0.500762939453125	4.0924072265625E-06
16.8488899574606	0.50079345703125	4.095458984375E-06
16.8588899574354	0.500762939453125	4.07012939453125E-06
16.8688899574101	0.500823974609375	4.04388427734375E-06
16.8788899573849	0.500762939453125	4.03106689453125E-06
16.8888899573597	0.500762939453125	4.02435302734375E-06
16.8988899573344	0.500762939453125	4.04083251953125E-06
16.9088899573092	0.5008544921875	4.05181884765625E-06
16.9188899572839	0.500823974609375	4.05364990234375E-06
16.9288899572587	0.50079345703125	4.01763916015625E-06
16.9388899572334	0.50067138671875	3.9971923828125E-06
16.9488899572082	0.500762939453125	3.98406982421875E-06
16.9588899571829	0.500762939453125	4.00543212890625E-06
16.9688899571577	0.50079345703125	4.05487060546875E-06
16.9788899571324	0.50079345703125	4.0972900390625E-06
16.9888899571072	0.500762939453125	4.08843994140625E-06
16.9988899570819	0.500762939453125	4.01031494140625E-06
17.0088899570567	0.50079345703125	3.98468017578125E-06
17.0188899570314	0.500823974609375	3.9764404296875E-06
17.0288899570062	0.500732421875	3.99932861328125E-06
17.0388899569809	0.500701904296875	3.99688720703125E-06
17.0488899569557	0.500732421875	4.00848388671875E-06
17.0588899569304	0.500762939453125	3.95751953125E-06
17.0688899569052	0.5008544921875	3.94378662109375E-06
17.0788899568799	0.500762939453125	3.92333984375E-06
17.0888899568547	0.500732421875	3.94866943359375E-06
17.0988899568295	0.500701904296875	3.944091796875E-06
17.1088899568042	0.500823974609375	3.97125244140625E-06
17.118889956779	0.50079345703125	3.953857421875E-06
17.1288899567537	0.500762939453125	3.9251708984375E-06
17.1388899567285	0.50079345703125	3.909912109375E-06
17.1488899567032	0.50079345703125	3.91998291015625E-06
17.158889956678	0.500762939453125	3.93218994140625E-06
17.1688899566527	0.500762939453125	3.939208984375E-06
17.1788899566275	0.500732421875	3.9404296875E-06
17.1888899566022	0.500732421875	3.90716552734375E-06
17.198889956577	0.50079345703125	3.8861083984375E-06
17.2088899565517	0.50079345703125	3.878173828125E-06
17.2188899565265	0.500732421875	3.8983154296875E-06
17.2288899565012	0.50079345703125	3.91357421875E-06
17.238889956476	0.500732421875	3.91357421875E-06
17.2488899564507	0.50079345703125	3.90350341796875E-06
17.2588899564255	0.500701904296875	3.88031005859375E-06
17.2688899564002	0.500762939453125	3.87451171875E-06
17.278889956375	0.500732421875	3.86077880859375E-06
17.2888899563497	0.500762939453125	3.88397216796875E-06
17.2988899563245	0.50079345703125	3.8861083984375E-06
17.3088899562993	0.500762939453125	3.8958740234375E-06
17.318889956274	0.500762939453125	3.8568115234375E-06
17.3288899562488	0.500762939453125	3.837890625E-06
17.3388899562235	0.50079345703125	3.82720947265625E-06
17.3488899561983	0.50079345703125	3.853759765625E-06
17.358889956173	0.500762939453125	3.85162353515625E-06
17.3688899561478	0.50079345703125	3.8641357421875E-06
17.3788899561225	0.500762939453125	3.83331298828125E-06
17.3888899560973	0.500732421875	3.82110595703125E-06
17.398889956072	0.500762939453125	3.80645751953125E-06
17.4088899560468	0.500732421875	3.8018798828125E-06
17.4188899560215	0.50067138671875	3.8134765625E-06
17.4288899559963	0.50079345703125	3.819580078125E-06
17.438889955971	0.50079345703125	3.81256103515625E-06
17.4488899559458	0.500762939453125	3.7933349609375E-06
17.4588899559205	0.500732421875	3.758544921875E-06
17.4688899558953	0.500732421875	3.756103515625E-06
17.47888995587	0.50079345703125	3.7591552734375E-06
17.4888899558448	0.50079345703125	3.773193359375E-06
17.4988899558195	0.500701904296875	3.77166748046875E-06
17.5088899557943	0.500762939453125	3.7481689453125E-06
17.5188899557691	0.500732421875	3.72100830078125E-06
17.5288899557438	0.50079345703125	3.717041015625E-06
17.5388899557186	0.500732421875	3.7054443359375E-06
17.5488899556933	0.500701904296875	3.75335693359375E-06
17.5588899556681	0.50079345703125	3.7225341796875E-06
17.5688899556428	0.500762939453125	3.7225341796875E-06
17.5788899556176	0.500823974609375	3.6883544921875E-06
17.5888899555923	0.500762939453125	3.67095947265625E-06
17.5988899555671	0.50079345703125	3.6553955078125E-06
17.6088899555418	0.50079345703125	3.687744140625E-06
17.6188899555166	0.500762939453125	3.68560791015625E-06
17.6288899554913	0.50079345703125	3.7030029296875E-06
17.6388899554661	0.500701904296875	3.67156982421875E-06
17.6488899554408	0.500762939453125	3.646240234375E-06
17.6588899554156	0.500701904296875	3.62823486328125E-06
17.6688899553903	0.50079345703125	3.68499755859375E-06
17.6788899553651	0.500732421875	3.67340087890625E-06
17.6888899553398	0.500732421875	3.699951171875E-06
17.6988899553146	0.500732421875	3.65997314453125E-06
17.7088899552894	0.50079345703125	3.6370849609375E-06
17.7188899552641	0.500762939453125	3.6138916015625E-06
17.7288899552389	0.500762939453125	3.6175537109375E-06
17.7388899552136	0.500732421875	3.63189697265625E-06
17.7488899551884	0.500732421875	3.662109375E-06
17.7588899551631	0.50079345703125	3.65814208984375E-06
17.7688899551379	0.50079345703125	3.63983154296875E-06
17.7788899551126	0.50079345703125	3.62091064453125E-06
17.7888899550874	0.500762939453125	3.60931396484375E-06
17.7988899550621	0.500701904296875	3.6151123046875E-06
17.8088899550369	0.500732421875	3.6431884765625E-06
17.8188899550116	0.500732421875	3.64471435546875E-06
17.8288899549864	0.500762939453125	3.65509033203125E-06
17.8388899549611	0.500701904296875	3.63311767578125E-06
17.8488899549359	0.500762939453125	3.619384765625E-06
17.8588899549106	0.500762939453125	3.59222412109375E-06
17.8688899548854	0.500732421875	3.63037109375E-06
17.8788899548601	0.50079345703125	3.63372802734375E-06
17.8888899548349	0.500762939453125	3.64532470703125E-06
17.8988899548096	0.500732421875	3.61297607421875E-06
17.9088899547844	0.50079345703125	3.6102294921875E-06
17.9188899547592	0.500701904296875	3.57421875E-06
17.9288899547339	0.500732421875	3.5986328125E-06
17.9388899547087	0.500762939453125	3.60748291015625E-06
17.9488899546834	0.500732421875	3.61968994140625E-06
17.9588899546582	0.50079345703125	3.6334228515625E-06
17.9688899546329	0.500732421875	3.59130859375E-06
17.9788899546077	0.50079345703125	3.570556640625E-06
17.9888899545824	0.500732421875	3.56292724609375E-06
17.9988899545572	0.500762939453125	3.57635498046875E-06
18.0088899545319	0.500732421875	3.59832763671875E-06
18.0188899545067	0.50079345703125	3.602294921875E-06
18.0288899544814	0.500732421875	3.56597900390625E-06
18.0388899544562	0.500762939453125	3.53546142578125E-06
18.0488899544309	0.50067138671875	3.52996826171875E-06
18.0588899544057	0.50067138671875	3.53668212890625E-06
18.0688899543804	0.500762939453125	3.55865478515625E-06
18.0788899543552	0.500732421875	3.55712890625E-06
18.0888899543299	0.50079345703125	3.55560302734375E-06
18.0988899543047	0.500762939453125	3.5211181640625E-06
18.1088899542794	0.500762939453125	3.52142333984375E-06
18.1188899542542	0.50079345703125	3.50341796875E-06
18.128889954229	0.500701904296875	3.53424072265625E-06
18.1388899542037	0.500762939453125	3.5430908203125E-06
18.1488899541785	0.500762939453125	3.55499267578125E-06
18.1588899541532	0.500762939453125	3.5235595703125E-06
18.168889954128	0.50079345703125	3.51715087890625E-06
18.1788899541027	0.500732421875	3.4881591796875E-06
18.1888899540775	0.500762939453125	3.51776123046875E-06
18.1988899540522	0.500762939453125	3.51898193359375E-06
18.208889954027	0.500732421875	3.5333251953125E-06
18.2188899540017	0.500732421875	3.519287109375E-06
18.2288899539765	0.50067138671875	3.499755859375E-06
18.2388899539512	0.500732421875	3.48480224609375E-06
18.248889953926	0.500762939453125	3.4893798828125E-06
18.2588899539007	0.500701904296875	3.5101318359375E-06
18.2688899538755	0.50079345703125	3.5321044921875E-06
18.2788899538502	0.50079345703125	3.5223388671875E-06
18.288889953825	0.500762939453125	3.5052490234375E-06
18.2988899537997	0.500762939453125	3.48388671875E-06
18.3088899537745	0.500701904296875	3.49761962890625E-06
18.3188899537492	0.500701904296875	3.50433349609375E-06
18.328889953724	0.50079345703125	3.53302001953125E-06
18.3388899536988	0.50079345703125	3.51837158203125E-06
18.3488899536735	0.500762939453125	3.5107421875E-06
18.3588899536483	0.500701904296875	3.48358154296875E-06
18.368889953623	0.500701904296875	3.47747802734375E-06
18.3788899535978	0.500701904296875	3.470458984375E-06
18.3888899535725	0.500701904296875	3.499755859375E-06
18.3988899535473	0.500732421875	3.499755859375E-06
18.408889953522	0.50079345703125	3.50799560546875E-06
18.4188899534968	0.500762939453125	3.477783203125E-06
18.4288899534715	0.500732421875	3.47991943359375E-06
18.4388899534463	0.500762939453125	3.4515380859375E-06
18.448889953421	0.50079345703125	3.47808837890625E-06
18.4588899533958	0.500732421875	3.49090576171875E-06
18.4688899533705	0.50079345703125	3.49578857421875E-06
18.4788899533453	0.50079345703125	3.46771240234375E-06
18.48888995332	0.50079345703125	3.46282958984375E-06
18.4988899532948	0.500701904296875	3.4686279296875E-06
18.5088899532695	0.500762939453125	3.47198486328125E-06
18.5188899532443	0.500732421875	3.4783935546875E-06
18.528889953219	0.50079345703125	3.4869384765625E-06
18.5388899531938	0.500762939453125	3.49151611328125E-06
18.5488899531686	0.500732421875	3.45672607421875E-06
18.5588899531433	0.500762939453125	3.42498779296875E-06
18.5688899531181	0.500732421875	3.4210205078125E-06
18.5788899530928	0.500732421875	3.438720703125E-06
18.5888899530676	0.500732421875	3.45703125E-06
18.5988899530423	0.500701904296875	3.46771240234375E-06
18.6088899530171	0.50067138671875	3.45977783203125E-06
18.6188899529918	0.50067138671875	3.42987060546875E-06
18.6288899529666	0.500732421875	3.419189453125E-06
18.6388899529413	0.50067138671875	3.40972900390625E-06
18.6488899529161	0.500701904296875	3.43475341796875E-06
18.6588899528908	0.500762939453125	3.43719482421875E-06
18.6688899528656	0.500762939453125	3.44085693359375E-06
18.6788899528403	0.500732421875	3.40087890625E-06
18.6888899528151	0.500701904296875	3.38531494140625E-06
18.6988899527898	0.50067138671875	3.3770751953125E-06
18.7088899527646	0.500701904296875	3.3935546875E-06
18.7188899527393	0.500762939453125	3.40667724609375E-06
18.7288899527141	0.500762939453125	3.4136962890625E-06
18.7388899526889	0.50067138671875	3.40179443359375E-06
18.7488899526636	0.500732421875	3.36639404296875E-06
18.7588899526384	0.500823974609375	3.3428955078125E-06
18.7688899526131	0.500701904296875	3.35418701171875E-06
18.7788899525879	0.500732421875	3.3563232421875E-06
18.7888899525626	0.500762939453125	3.3660888671875E-06
18.7988899525374	0.500732421875	3.3551025390625E-06
18.8088899525121	0.500732421875	3.32977294921875E-06
18.8188899524869	0.500762939453125	3.30352783203125E-06
18.8288899524616	0.500732421875	3.33038330078125E-06
18.8388899524364	0.500762939453125	3.3697509765625E-06
18.8488899524111	0.500823974609375	3.3367919921875E-06
18.8588899523859	0.50067138671875	3.33251953125E-06
18.8688899523606	0.500701904296875	3.31390380859375E-06
18.8788899523354	0.500701904296875	3.28582763671875E-06
18.8888899523101	0.500732421875	3.30230712890625E-06
18.8988899522849	0.500701904296875	3.28033447265625E-06
18.9088899522596	0.500701904296875	3.30169677734375E-06
18.9188899522344	0.50067138671875	3.2965087890625E-06
18.9288899522091	0.50067138671875	3.30535888671875E-06
18.9388899521839	0.500732421875	3.25775146484375E-06
18.9488899521587	0.500762939453125	3.2525634765625E-06
18.9588899521334	0.500701904296875	3.23516845703125E-06
18.9688899521082	0.500701904296875	3.27301025390625E-06
18.9788899520829	0.500732421875	3.28094482421875E-06
18.9888899520577	0.500762939453125	3.292236328125E-06
18.9988899520324	0.500762939453125	3.2647705078125E-06
19.0088899520072	0.500701904296875	3.2696533203125E-06
19.0188899519819	0.500701904296875	3.2562255859375E-06
19.0288899519567	0.50067138671875	3.26690673828125E-06
19.0388899519314	0.500732421875	3.27117919921875E-06
19.0488899519062	0.500701904296875	3.28582763671875E-06
19.0588899518809	0.500732421875	3.27606201171875E-06
19.0688899518557	0.500823974609375	3.25653076171875E-06
19.0788899518304	0.500701904296875	3.23486328125E-06
19.0888899518052	0.500762939453125	3.2952880859375E-06
19.0988899517799	0.500732421875	3.2568359375E-06
19.1088899517547	0.500701904296875	3.27667236328125E-06
19.1188899517294	0.50079345703125	3.31512451171875E-06
19.1288899517042	0.50067138671875	3.36334228515625E-06
19.1388899516789	0.500732421875	3.3148193359375E-06
19.1488899516537	0.500732421875	3.2806396484375E-06
19.1588899516285	0.500701904296875	3.24798583984375E-06
19.1688899516032	0.500762939453125	3.26812744140625E-06
19.178889951578	0.500701904296875	3.2666015625E-06
19.1888899515527	0.500732421875	3.272705078125E-06
19.1988899515275	0.500732421875	3.2373046875E-06
19.2088899515022	0.50079345703125	3.22906494140625E-06
19.218889951477	0.500762939453125	3.2196044921875E-06
19.2288899514517	0.500732421875	3.271484375E-06
19.2388899514265	0.500701904296875	3.272705078125E-06
19.2488899514012	0.500762939453125	3.27789306640625E-06
19.258889951376	0.50067138671875	3.248291015625E-06
19.2688899513507	0.500732421875	3.2403564453125E-06
19.2788899513255	0.500701904296875	3.21685791015625E-06
19.2888899513002	0.500732421875	3.24615478515625E-06
19.298889951275	0.500701904296875	3.250732421875E-06
19.3088899512497	0.500701904296875	3.2611083984375E-06
19.3188899512245	0.500701904296875	3.251953125E-06
19.3288899511992	0.50079345703125	3.23272705078125E-06
19.338889951174	0.500701904296875	3.21746826171875E-06
19.3488899511487	0.500701904296875	3.22052001953125E-06
19.3588899511235	0.50067138671875	3.24432373046875E-06
19.3688899510983	0.500762939453125	3.306884765625E-06
19.378889951073	0.500701904296875	3.2659912109375E-06
19.3888899510478	0.500732421875	3.25439453125E-06
19.3988899510225	0.500732421875	3.30902099609375E-06
19.4088899509973	0.500762939453125	3.32733154296875E-06
19.418889950972	0.50067138671875	3.25958251953125E-06
19.4288899509468	0.500701904296875	3.27239990234375E-06
19.4388899509215	0.50079345703125	3.2623291015625E-06
19.4488899508963	0.500701904296875	3.26446533203125E-06
19.458889950871	0.500701904296875	3.233642578125E-06
19.4688899508458	0.500701904296875	3.26568603515625E-06
19.4788899508205	0.500732421875	3.2196044921875E-06
19.4888899507953	0.500762939453125	3.2611083984375E-06
19.49888995077	0.500732421875	3.272705078125E-06
19.5088899507448	0.50067138671875	3.26812744140625E-06
19.5188899507195	0.500762939453125	3.2281494140625E-06
19.5288899506943	0.500823974609375	3.223876953125E-06
19.538889950669	0.50079345703125	3.2025146484375E-06
19.5488899506438	0.500732421875	3.2427978515625E-06
19.5588899506185	0.500732421875	3.23974609375E-06
19.5688899505933	0.500732421875	3.25439453125E-06
19.5788899505681	0.500732421875	3.25103759765625E-06
19.5888899505428	0.50079345703125	3.2305908203125E-06
19.5988899505176	0.500732421875	3.21136474609375E-06
19.6088899504923	0.500762939453125	3.22357177734375E-06
19.6188899504671	0.500732421875	3.24066162109375E-06
19.6288899504418	0.500762939453125	3.2672119140625E-06
19.6388899504166	0.50067138671875	3.275146484375E-06
19.6488899503913	0.500762939453125	3.248291015625E-06
19.6588899503661	0.500732421875	3.21807861328125E-06
19.6688899503408	0.50079345703125	3.2171630859375E-06
19.6788899503156	0.500732421875	3.23699951171875E-06
19.6888899502903	0.500732421875	3.28582763671875E-06
19.6988899502651	0.500762939453125	3.26446533203125E-06
19.7088899502398	0.500701904296875	3.27239990234375E-06
19.7188899502146	0.500732421875	3.23455810546875E-06
19.7288899501893	0.500732421875	3.23333740234375E-06
19.7388899501641	0.500701904296875	3.25531005859375E-06
19.7488899501388	0.50067138671875	3.27850341796875E-06
19.7588899501136	0.500762939453125	3.2708740234375E-06
19.7688899500884	0.500732421875	3.2861328125E-06
19.7788899500631	0.500701904296875	3.25286865234375E-06
19.7888899500379	0.500640869140625	3.253173828125E-06
19.7988899500126	0.500732421875	3.2452392578125E-06
19.8088899499874	0.500762939453125	3.26416015625E-06
19.8188899499621	0.500762939453125	3.27362060546875E-06
19.8288899499369	0.50079345703125	3.299560546875E-06
19.8388899499116	0.500701904296875	3.289794921875E-06
19.8488899498864	0.50067138671875	3.275146484375E-06
19.8588899498611	0.500732421875	3.26446533203125E-06
19.8688899498359	0.500732421875	3.29193115234375E-06
19.8788899498106	0.500762939453125	3.31024169921875E-06
19.8888899497854	0.500732421875	3.35174560546875E-06
19.8988899497601	0.500762939453125	3.3587646484375E-06
19.9088899497349	0.500732421875	3.3648681640625E-06
19.9188899497096	0.500701904296875	3.3233642578125E-06
19.9288899496844	0.500762939453125	3.34197998046875E-06
19.9388899496591	0.500732421875	3.33984375E-06
19.9488899496339	0.500701904296875	3.360595703125E-06
19.9588899496086	0.500732421875	3.36639404296875E-06
19.9688899495834	0.50079345703125	3.35845947265625E-06
19.9788899495582	0.500732421875	3.33221435546875E-06
19.9888899495329	0.500701904296875	3.328857421875E-06
19.9988899495077	0.500762939453125	3.3245849609375E-06
20.0088899494824	0.50079345703125	3.35205078125E-06
20.0188899494572	0.500732421875	3.355712890625E-06
20.0288899494319	0.500701904296875	3.37921142578125E-06
20.0388899494067	0.500762939453125	3.3489990234375E-06
20.0488899493814	0.500762939453125	3.33343505859375E-06
20.0588899493562	0.500732421875	3.36639404296875E-06
20.0688899493309	0.500762939453125	3.37066650390625E-06
20.0788899493057	0.500732421875	3.37249755859375E-06
20.0888899492804	0.500701904296875	3.402099609375E-06
20.0988899492552	0.50067138671875	3.37493896484375E-06
20.1088899492299	0.500762939453125	3.37677001953125E-06
20.1188899492047	0.500701904296875	3.360595703125E-06
20.1288899491794	0.500732421875	3.38409423828125E-06
20.1388899491542	0.500701904296875	3.40179443359375E-06
20.1488899491289	0.500732421875	3.42926025390625E-06
20.1588899491037	0.500701904296875	3.42620849609375E-06
20.1688899490784	0.50079345703125	3.40911865234375E-06
20.1788899490532	0.500762939453125	3.39752197265625E-06
20.188889949028	0.500732421875	3.4002685546875E-06
20.1988899490027	0.50079345703125	3.41888427734375E-06
20.2088899489775	0.500823974609375	3.45703125E-06
20.2188899489522	0.500762939453125	3.46160888671875E-06
20.228889948927	0.50067138671875	3.4674072265625E-06
20.2388899489017	0.50079345703125	3.4521484375E-06
20.2488899488765	0.500701904296875	3.4613037109375E-06
20.2588899488512	0.50067138671875	3.46038818359375E-06
20.268889948826	0.500701904296875	3.49334716796875E-06
20.2788899488007	0.500732421875	3.5003662109375E-06
20.2888899487755	0.500762939453125	3.5064697265625E-06
20.2988899487502	0.500732421875	3.4759521484375E-06
20.308889948725	0.500762939453125	3.4759521484375E-06
20.3188899486997	0.500762939453125	3.468017578125E-06
20.3288899486745	0.50067138671875	3.50250244140625E-06
20.3388899486492	0.500732421875	3.51287841796875E-06
20.348889948624	0.50079345703125	3.54705810546875E-06
20.3588899485987	0.500762939453125	3.49853515625E-06
20.3688899485735	0.50079345703125	3.497314453125E-06
20.3788899485482	0.500732421875	3.47686767578125E-06
20.388889948523	0.500732421875	3.5015869140625E-06
20.3988899484978	0.500762939453125	3.51226806640625E-06
20.4088899484725	0.500762939453125	3.53668212890625E-06
20.4188899484473	0.50079345703125	3.524169921875E-06
20.428889948422	0.500701904296875	3.51898193359375E-06
20.4388899483968	0.500701904296875	3.497314453125E-06
20.4488899483715	0.500762939453125	3.5089111328125E-06
20.4588899483463	0.500701904296875	3.53057861328125E-06
20.468889948321	0.50079345703125	3.55316162109375E-06
20.4788899482958	0.50079345703125	3.55255126953125E-06
20.4888899482705	0.50067138671875	3.5443115234375E-06
20.4988899482453	0.500823974609375	3.52447509765625E-06
20.50888994822	0.500762939453125	3.52569580078125E-06
20.5188899481948	0.500732421875	3.53302001953125E-06
20.5288899481695	0.500732421875	3.57025146484375E-06
20.5388899481443	0.500732421875	3.56170654296875E-06
20.548889948119	0.500732421875	3.572998046875E-06
20.5588899480938	0.500732421875	3.54095458984375E-06
20.5688899480685	0.50079345703125	3.54248046875E-06
20.5788899480433	0.500762939453125	3.52386474609375E-06
20.588889948018	0.500732421875	3.5986328125E-06
20.5988899479928	0.500762939453125	3.62152099609375E-06
20.6088899479676	0.50079345703125	3.6053466796875E-06
20.6188899479423	0.500701904296875	3.60198974609375E-06
20.6288899479171	0.50079345703125	3.592529296875E-06
20.6388899478918	0.50079345703125	3.5546875E-06
20.6488899478666	0.500762939453125	3.5626220703125E-06
20.6588899478413	0.500701904296875	3.56597900390625E-06
20.6688899478161	0.500762939453125	3.57818603515625E-06
20.6788899477908	0.500762939453125	3.56048583984375E-06
20.6888899477656	0.500762939453125	3.54766845703125E-06
20.6988899477403	0.500701904296875	3.52569580078125E-06
20.7088899477151	0.500701904296875	3.529052734375E-06
20.7188899476898	0.50079345703125	3.54827880859375E-06
20.7288899476646	0.500732421875	3.575439453125E-06
20.7388899476393	0.500732421875	3.56414794921875E-06
20.7488899476141	0.500762939453125	3.543701171875E-06
20.7588899475888	0.500762939453125	3.51348876953125E-06
20.7688899475636	0.50079345703125	3.51959228515625E-06
20.7788899475383	0.500732421875	3.52569580078125E-06
20.7888899475131	0.500823974609375	3.55010986328125E-06
20.7988899474879	0.500762939453125	3.5650634765625E-06
20.8088899474626	0.500701904296875	3.553466796875E-06
20.8188899474374	0.500762939453125	3.5174560546875E-06
20.8288899474121	0.500762939453125	3.53546142578125E-06
20.8388899473869	0.50067138671875	3.51318359375E-06
20.8488899473616	0.500762939453125	3.55316162109375E-06
20.8588899473364	0.500762939453125	3.55560302734375E-06
20.8688899473111	0.500732421875	3.580322265625E-06
20.8788899472859	0.500701904296875	3.53759765625E-06
20.8888899472606	0.500762939453125	3.54034423828125E-06
20.8988899472354	0.500762939453125	3.51654052734375E-06
20.9088899472101	0.500823974609375	3.55255126953125E-06
20.9188899471849	0.500701904296875	3.55621337890625E-06
20.9288899471596	0.500762939453125	3.58245849609375E-06
20.9388899471344	0.500701904296875	3.5626220703125E-06
20.9488899471091	0.500823974609375	3.55499267578125E-06
20.9588899470839	0.500701904296875	3.5394287109375E-06
20.9688899470586	0.500762939453125	3.55712890625E-06
20.9788899470334	0.500732421875	3.57330322265625E-06
20.9888899470081	0.50079345703125	3.6077880859375E-06
20.9988899469829	0.500732421875	3.6114501953125E-06
21.0088899469577	0.50079345703125	3.58856201171875E-06
21.0188899469324	0.500732421875	3.56231689453125E-06
21.0288899469072	0.50079345703125	3.56903076171875E-06
21.0388899468819	0.500701904296875	3.59466552734375E-06
21.0488899468567	0.500732421875	3.61907958984375E-06
21.0588899468314	0.500823974609375	3.61968994140625E-06
21.0688899468062	0.50079345703125	3.6126708984375E-06
21.0788899467809	0.500762939453125	3.5870361328125E-06
21.0888899467557	0.500762939453125	3.58367919921875E-06
21.0988899467304	0.500701904296875	3.577880859375E-06
21.1088899467052	0.50079345703125	3.62030029296875E-06
21.1188899466799	0.500762939453125	3.61053466796875E-06
21.1288899466547	0.500762939453125	3.6187744140625E-06
21.1388899466294	0.500732421875	3.57696533203125E-06
21.1488899466042	0.500762939453125	3.56903076171875E-06
21.1588899465789	0.500762939453125	3.541259765625E-06
21.1688899465537	0.50079345703125	3.57330322265625E-06
21.1788899465284	0.500701904296875	3.587646484375E-06
21.1888899465032	0.500701904296875	3.59039306640625E-06
21.1988899464779	0.500732421875	3.560791015625E-06
21.2088899464527	0.50079345703125	3.55499267578125E-06
21.2188899464275	0.500762939453125	3.51409912109375E-06
21.2288899464022	0.500732421875	3.5247802734375E-06
21.238889946377	0.500762939453125	3.52691650390625E-06
21.2488899463517	0.500732421875	3.54400634765625E-06
21.2588899463265	0.500732421875	3.5296630859375E-06
21.2688899463012	0.50079345703125	3.5107421875E-06
21.278889946276	0.50079345703125	3.47076416015625E-06
21.2888899462507	0.500701904296875	3.4710693359375E-06
21.2988899462255	0.50079345703125	3.47869873046875E-06
21.3088899462002	0.500732421875	3.49212646484375E-06
21.318889946175	0.500701904296875	3.489990234375E-06
21.3288899461497	0.500732421875	3.472900390625E-06
21.3388899461245	0.500732421875	3.4521484375E-06
21.3488899460992	0.50079345703125	3.4814453125E-06
21.358889946074	0.500762939453125	3.42559814453125E-06
21.3688899460487	0.50079345703125	3.45062255859375E-06
21.3788899460235	0.500762939453125	3.4454345703125E-06
21.3888899459982	0.500762939453125	3.45062255859375E-06
21.398889945973	0.500732421875	3.4033203125E-06
21.4088899459477	0.500762939453125	3.3990478515625E-06
21.4188899459225	0.50079345703125	3.367919921875E-06
21.4288899458973	0.500732421875	3.399658203125E-06
21.438889945872	0.500732421875	3.3917236328125E-06
21.4488899458468	0.50079345703125	3.4149169921875E-06
21.4588899458215	0.500701904296875	3.37005615234375E-06
21.4688899457963	0.50067138671875	3.35906982421875E-06
21.478889945771	0.500701904296875	3.32855224609375E-06
21.4888899457458	0.50079345703125	3.34136962890625E-06
21.4988899457205	0.500701904296875	3.33831787109375E-06
21.5088899456953	0.500762939453125	3.3587646484375E-06
21.51888994567	0.500640869140625	3.3355712890625E-06
21.5288899456448	0.500732421875	3.309326171875E-06
21.5388899456195	0.50067138671875	3.27423095703125E-06
21.5488899455943	0.50079345703125	3.272705078125E-06
21.558889945569	0.50079345703125	3.27301025390625E-06
21.5688899455438	0.500732421875	3.2861328125E-06
21.5788899455185	0.50067138671875	3.2708740234375E-06
21.5888899454933	0.500762939453125	3.25439453125E-06
21.598889945468	0.500762939453125	3.21319580078125E-06
21.6088899454428	0.500732421875	3.20068359375E-06
21.6188899454175	0.500732421875	3.1793212890625E-06
21.6288899453923	0.50067138671875	3.204345703125E-06
21.6388899453671	0.500732421875	3.18878173828125E-06
21.6488899453418	0.500701904296875	3.17962646484375E-06
21.6588899453166	0.50067138671875	3.11920166015625E-06
21.6688899452913	0.50067138671875	3.10302734375E-06
21.6788899452661	0.500732421875	3.06884765625E-06
21.6888899452408	0.500762939453125	3.089599609375E-06
21.6988899452156	0.50067138671875	3.09112548828125E-06
21.7088899451903	0.500732421875	3.089599609375E-06
21.7188899451651	0.500701904296875	3.04473876953125E-06
21.7288899451398	0.500732421875	3.02154541015625E-06
21.7388899451146	0.500701904296875	3.00018310546875E-06
21.7488899450893	0.50067138671875	3.0035400390625E-06
21.7588899450641	0.500732421875	2.9925537109375E-06
21.7688899450388	0.500701904296875	3.0059814453125E-06
21.7788899450136	0.500701904296875	2.97088623046875E-06
21.7888899449883	0.500701904296875	2.94769287109375E-06
21.7988899449631	0.50067138671875	2.91229248046875E-06
21.8088899449378	0.500762939453125	2.90618896484375E-06
21.8188899449126	0.500762939453125	2.92633056640625E-06
21.8288899448874	0.50067138671875	2.9302978515625E-06
21.8388899448621	0.5006103515625	2.90740966796875E-06
21.8488899448369	0.500732421875	2.8857421875E-06
21.8588899448116	0.500762939453125	2.8521728515625E-06
21.8688899447864	0.500762939453125	2.83294677734375E-06
21.8788899447611	0.50067138671875	2.8253173828125E-06
21.8888899447359	0.500701904296875	2.8424072265625E-06
21.8988899447106	0.500732421875	2.828369140625E-06
21.9088899446854	0.500762939453125	2.8314208984375E-06
21.9188899446601	0.500701904296875	2.79388427734375E-06
21.9288899446349	0.500762939453125	2.783203125E-06
21.9388899446096	0.50067138671875	2.7593994140625E-06
21.9488899445844	0.50067138671875	2.806396484375E-06
21.9588899445591	0.50067138671875	2.8009033203125E-06
21.9688899445339	0.50067138671875	2.81463623046875E-06
21.9788899445086	0.500701904296875	2.77374267578125E-06
21.9888899444834	0.500701904296875	2.77374267578125E-06
21.9988899444581	0.5006103515625	2.74169921875E-06
22.0088899444329	0.50067138671875	2.77252197265625E-06
22.0188899444076	0.500701904296875	2.7716064453125E-06
22.0288899443824	0.500701904296875	2.794189453125E-06
22.0388899443572	0.50067138671875	2.77587890625E-06
22.0488899443319	0.500701904296875	2.76580810546875E-06
22.0588899443067	0.500701904296875	2.74932861328125E-06
22.0688899442814	0.500732421875	2.76214599609375E-06
22.0788899442562	0.500579833984375	2.78167724609375E-06
22.0888899442309	0.50079345703125	2.81036376953125E-06
22.0988899442057	0.500701904296875	2.79632568359375E-06
22.1088899441804	0.500701904296875	2.78900146484375E-06
22.1188899441552	0.500701904296875	2.75848388671875E-06
22.1288899441299	0.50067138671875	2.7587890625E-06
22.1388899441047	0.500762939453125	2.7978515625E-06
22.1488899440794	0.50067138671875	2.81951904296875E-06
22.1588899440542	0.500701904296875	2.80303955078125E-06
22.1688899440289	0.500701904296875	2.80670166015625E-06
22.1788899440037	0.50067138671875	2.77374267578125E-06
22.1888899439784	0.5006103515625	2.7740478515625E-06
22.1988899439532	0.500732421875	2.772216796875E-06
22.2088899439279	0.50067138671875	2.80975341796875E-06
22.2188899439027	0.500701904296875	2.8076171875E-06
22.2288899438774	0.500701904296875	2.83050537109375E-06
22.2388899438522	0.50067138671875	2.78350830078125E-06
22.248889943827	0.500732421875	2.7789306640625E-06
22.2588899438017	0.50067138671875	2.75482177734375E-06
22.2688899437765	0.500640869140625	2.79571533203125E-06
22.2788899437512	0.500701904296875	2.79144287109375E-06
22.288889943726	0.500732421875	2.8118896484375E-06
22.2988899437007	0.500762939453125	2.78900146484375E-06
22.3088899436755	0.500701904296875	2.79266357421875E-06
22.3188899436502	0.500732421875	2.76123046875E-06
22.328889943625	0.500762939453125	2.7838134765625E-06
22.3388899435997	0.500701904296875	2.79815673828125E-06
22.3488899435745	0.500701904296875	2.81646728515625E-06
22.3588899435492	0.50067138671875	2.80548095703125E-06
22.368889943524	0.500732421875	2.794189453125E-06
22.3788899434987	0.500701904296875	2.762451171875E-06
22.3888899434735	0.500701904296875	2.7569580078125E-06
22.3988899434482	0.50067138671875	2.767333984375E-06
22.408889943423	0.50067138671875	2.79510498046875E-06
22.4188899433977	0.500701904296875	2.79144287109375E-06
22.4288899433725	0.50067138671875	2.80853271484375E-06
22.4388899433472	0.500701904296875	2.762451171875E-06
22.448889943322	0.500762939453125	2.7679443359375E-06
22.4588899432968	0.500732421875	2.7593994140625E-06
22.4688899432715	0.500762939453125	2.79815673828125E-06
22.4788899432463	0.500640869140625	2.7960205078125E-06
22.488889943221	0.50067138671875	2.81829833984375E-06
22.4988899431958	0.50067138671875	2.7911376953125E-06
22.5088899431705	0.500640869140625	2.79449462890625E-06
22.5188899431453	0.500732421875	2.7685546875E-06
22.52888994312	0.500701904296875	2.80426025390625E-06
22.5388899430948	0.500640869140625	2.82073974609375E-06
22.5488899430695	0.500732421875	2.83843994140625E-06
22.5588899430443	0.500701904296875	2.80853271484375E-06
22.568889943019	0.50067138671875	2.84454345703125E-06
22.5788899429938	0.500732421875	2.79571533203125E-06
22.5888899429685	0.50067138671875	2.813720703125E-06
22.5988899429433	0.500701904296875	2.822265625E-06
22.608889942918	0.50067138671875	2.8466796875E-06
22.6188899428928	0.500701904296875	2.83538818359375E-06
22.6288899428675	0.500732421875	2.8173828125E-06
22.6388899428423	0.50067138671875	2.7984619140625E-06
22.648889942817	0.50067138671875	2.81036376953125E-06
22.6588899427918	0.50067138671875	2.83172607421875E-06
22.6688899427666	0.500701904296875	2.855224609375E-06
22.6788899427413	0.500732421875	2.85308837890625E-06
22.6888899427161	0.500701904296875	2.850341796875E-06
22.6988899426908	0.500701904296875	2.83477783203125E-06
22.7088899426656	0.500732421875	2.8314208984375E-06
22.7188899426403	0.500701904296875	2.83416748046875E-06
22.7288899426151	0.500701904296875	2.8662109375E-06
22.7388899425898	0.500762939453125	2.85797119140625E-06
22.7488899425646	0.500640869140625	2.8753662109375E-06
22.7588899425393	0.500762939453125	2.82196044921875E-06
22.7688899425141	0.500762939453125	2.850341796875E-06
22.7788899424888	0.50067138671875	2.8118896484375E-06
22.7888899424636	0.50067138671875	2.85064697265625E-06
22.7988899424383	0.500732421875	2.840576171875E-06
22.8088899424131	0.500732421875	2.899169921875E-06
22.8188899423878	0.500701904296875	2.83721923828125E-06
22.8288899423626	0.500732421875	2.841796875E-06
22.8388899423373	0.50067138671875	2.8173828125E-06
22.8488899423121	0.500640869140625	2.83660888671875E-06
22.8588899422869	0.500640869140625	2.904052734375E-06
22.8688899422616	0.500701904296875	2.891845703125E-06
22.8788899422364	0.500701904296875	2.86865234375E-06
22.8888899422111	0.500701904296875	2.85400390625E-06
22.8988899421859	0.50067138671875	2.8277587890625E-06
22.9088899421606	0.500762939453125	2.8411865234375E-06
22.9188899421354	0.500640869140625	2.85797119140625E-06
22.9288899421101	0.500732421875	2.89093017578125E-06
22.9388899420849	0.50067138671875	2.891845703125E-06
22.9488899420596	0.500701904296875	2.8863525390625E-06
22.9588899420344	0.500701904296875	2.86834716796875E-06
22.9688899420091	0.50067138671875	2.8680419921875E-06
22.9788899419839	0.50067138671875	2.8662109375E-06
22.9888899419586	0.500732421875	2.919921875E-06
22.9988899419334	0.500732421875	2.9058837890625E-06
23.0088899419081	0.500701904296875	2.9144287109375E-06
23.0188899418829	0.500640869140625	2.8704833984375E-06
23.0288899418576	0.500701904296875	2.8839111328125E-06
23.0388899418324	0.50067138671875	2.87445068359375E-06
23.0488899418071	0.500732421875	2.896728515625E-06
23.0588899417819	0.500701904296875	2.90008544921875E-06
23.0688899417567	0.500732421875	2.92236328125E-06
23.0788899417314	0.50067138671875	2.8839111328125E-06
23.0888899417062	0.500732421875	2.8924560546875E-06
23.0988899416809	0.50067138671875	2.8582763671875E-06
23.1088899416557	0.50067138671875	2.88970947265625E-06
23.1188899416304	0.500701904296875	2.8875732421875E-06
23.1288899416052	0.500701904296875	2.90924072265625E-06
23.1388899415799	0.50067138671875	2.88726806640625E-06
23.1488899415547	0.500762939453125	2.88543701171875E-06
23.1588899415294	0.500732421875	2.8509521484375E-06
23.1688899415042	0.500701904296875	2.8582763671875E-06
23.1788899414789	0.500701904296875	2.8680419921875E-06
23.1888899414537	0.500701904296875	2.89520263671875E-06
23.1988899414284	0.500762939453125	2.88055419921875E-06
23.2088899414032	0.500701904296875	2.867431640625E-06
23.2188899413779	0.500732421875	2.833251953125E-06
23.2288899413527	0.500762939453125	2.830810546875E-06
23.2388899413274	0.500701904296875	2.8326416015625E-06
23.2488899413022	0.500640869140625	2.852783203125E-06
23.2588899412769	0.500701904296875	2.835693359375E-06
23.2688899412517	0.500701904296875	2.8363037109375E-06
23.2788899412265	0.50067138671875	2.7880859375E-06
23.2888899412012	0.500732421875	2.78717041015625E-06
23.298889941176	0.500701904296875	2.7557373046875E-06
23.3088899411507	0.500762939453125	2.8057861328125E-06
23.3188899411255	0.500640869140625	2.79510498046875E-06
23.3288899411002	0.500732421875	2.79296875E-06
23.338889941075	0.50067138671875	2.73956298828125E-06
23.3488899410497	0.500701904296875	2.73162841796875E-06
23.3588899410245	0.50067138671875	2.6824951171875E-06
23.3688899409992	0.50067138671875	2.70355224609375E-06
23.378889940974	0.500640869140625	2.6953125E-06
23.3888899409487	0.500732421875	2.7069091796875E-06
23.3988899409235	0.500701904296875	2.68585205078125E-06
23.4088899408982	0.500640869140625	2.66204833984375E-06
23.418889940873	0.500640869140625	2.62847900390625E-06
23.4288899408477	0.500732421875	2.62969970703125E-06
23.4388899408225	0.500640869140625	2.64495849609375E-06
23.4488899407972	0.50067138671875	2.66693115234375E-06
23.458889940772	0.5006103515625	2.64373779296875E-06
23.4688899407467	0.500762939453125	2.6287841796875E-06
23.4788899407215	0.50067138671875	2.59918212890625E-06
23.4888899406963	0.500640869140625	2.59857177734375E-06
23.498889940671	0.500701904296875	2.6171875E-06
23.5088899406458	0.50067138671875	2.6275634765625E-06
23.5188899406205	0.50067138671875	2.6123046875E-06
23.5288899405953	0.500640869140625	2.61810302734375E-06
23.53888994057	0.500640869140625	2.58453369140625E-06
23.5488899405448	0.500762939453125	2.58544921875E-06
23.5588899405195	0.50067138671875	2.5628662109375E-06
23.5688899404943	0.50067138671875	2.611083984375E-06
23.578889940469	0.500732421875	2.60833740234375E-06
23.5888899404438	0.50067138671875	2.62359619140625E-06
23.5988899404185	0.500701904296875	2.58453369140625E-06
23.6088899403933	0.500701904296875	2.58880615234375E-06
23.618889940368	0.50067138671875	2.5640869140625E-06
23.6288899403428	0.500732421875	2.6068115234375E-06
23.6388899403175	0.500640869140625	2.60406494140625E-06
23.6488899402923	0.500701904296875	2.62603759765625E-06
23.658889940267	0.50067138671875	2.61077880859375E-06
23.6688899402418	0.50067138671875	2.5921630859375E-06
23.6788899402165	0.5006103515625	2.56622314453125E-06
23.6888899401913	0.5006103515625	2.58087158203125E-06
23.6988899401661	0.500640869140625	2.58636474609375E-06
23.7088899401408	0.50067138671875	2.60711669921875E-06
23.7188899401156	0.50067138671875	2.58941650390625E-06
23.7288899400903	0.50067138671875	2.58026123046875E-06
23.7388899400651	0.500732421875	2.5543212890625E-06
23.7488899400398	0.500762939453125	2.568359375E-06
23.7588899400146	0.500640869140625	2.5714111328125E-06
23.7688899399893	0.50067138671875	2.586669921875E-06
23.7788899399641	0.500640869140625	2.57537841796875E-06
23.7888899399388	0.500762939453125	2.5933837890625E-06
23.7988899399136	0.50067138671875	2.5506591796875E-06
23.8088899398883	0.50067138671875	2.5567626953125E-06
23.8188899398631	0.50067138671875	2.53997802734375E-06
23.8288899398378	0.500701904296875	2.5738525390625E-06
23.8388899398126	0.50067138671875	2.564697265625E-06
23.8488899397873	0.50067138671875	2.58575439453125E-06
23.8588899397621	0.500701904296875	2.54180908203125E-06
23.8688899397368	0.500640869140625	2.55889892578125E-06
23.8788899397116	0.50067138671875	2.5152587890625E-06
23.8888899396864	0.50067138671875	2.55096435546875E-06
23.8988899396611	0.50067138671875	2.5445556640625E-06
23.9088899396359	0.500640869140625	2.579345703125E-06
23.9188899396106	0.5006103515625	2.5433349609375E-06
23.9288899395854	0.500732421875	2.54669189453125E-06
23.9388899395601	0.500701904296875	2.5262451171875E-06
23.9488899395349	0.500640869140625	2.5494384765625E-06
23.9588899395096	0.500640869140625	2.5640869140625E-06
23.9688899394844	0.50067138671875	2.58056640625E-06
23.9788899394591	0.50067138671875	2.55859375E-06
23.9888899394339	0.500701904296875	2.54669189453125E-06
23.9988899394086	0.500640869140625	2.5054931640625E-06
24.0088899393834	0.500732421875	2.52288818359375E-06
24.0188899393581	0.500762939453125	2.52471923828125E-06
24.0288899393329	0.500732421875	2.5567626953125E-06
24.0388899393076	0.500701904296875	2.55462646484375E-06
24.0488899392824	0.50067138671875	2.55096435546875E-06
24.0588899392571	0.50067138671875	2.51800537109375E-06
24.0688899392319	0.500701904296875	2.52349853515625E-06
24.0788899392066	0.500640869140625	2.50823974609375E-06
24.0888899391814	0.500732421875	2.55462646484375E-06
24.0988899391562	0.500701904296875	2.542724609375E-06
24.1088899391309	0.500732421875	2.5714111328125E-06
24.1188899391057	0.500701904296875	2.5189208984375E-06
24.1288899390804	0.500732421875	2.525634765625E-06
24.1388899390552	0.50067138671875	2.4884033203125E-06
24.1488899390299	0.500701904296875	2.55035400390625E-06
24.1588899390047	0.50067138671875	2.53448486328125E-06
24.1688899389794	0.500701904296875	2.559814453125E-06
24.1788899389542	0.500732421875	2.51861572265625E-06
24.1888899389289	0.50067138671875	2.5238037109375E-06
24.1988899389037	0.500640869140625	2.49237060546875E-06
24.2088899388784	0.500701904296875	2.52593994140625E-06
24.2188899388532	0.500701904296875	2.52105712890625E-06
24.2288899388279	0.50067138671875	2.55401611328125E-06
24.2388899388027	0.500701904296875	2.53662109375E-06
24.2488899387774	0.500701904296875	2.52532958984375E-06
24.2588899387522	0.500701904296875	2.5213623046875E-06
24.2688899387269	0.500762939453125	2.52685546875E-06
24.2788899387017	0.500640869140625	2.5299072265625E-06
24.2888899386764	0.500701904296875	2.56072998046875E-06
24.2988899386512	0.50067138671875	2.55889892578125E-06
24.308889938626	0.50067138671875	2.54852294921875E-06
24.3188899386007	0.500701904296875	2.5250244140625E-06
24.3288899385755	0.50067138671875	2.532958984375E-06
24.3388899385502	0.500640869140625	2.51983642578125E-06
24.348889938525	0.500732421875	2.56256103515625E-06
24.3588899384997	0.5006103515625	2.5665283203125E-06
24.3688899384745	0.5006103515625	2.586669921875E-06
24.3788899384492	0.500701904296875	2.5341796875E-06
24.388889938424	0.50067138671875	2.5457763671875E-06
24.3988899383987	0.500640869140625	2.528076171875E-06
24.4088899383735	0.500732421875	2.5732421875E-06
24.4188899383482	0.50067138671875	2.56561279296875E-06
24.428889938323	0.500701904296875	2.60498046875E-06
24.4388899382977	0.500640869140625	2.5653076171875E-06
24.4488899382725	0.500762939453125	2.581787109375E-06
24.4588899382472	0.50067138671875	2.54608154296875E-06
24.468889938222	0.50067138671875	2.58697509765625E-06
24.4788899381967	0.500732421875	2.59307861328125E-06
24.4888899381715	0.500701904296875	2.62908935546875E-06
24.4988899381462	0.5006103515625	2.6043701171875E-06
24.508889938121	0.500732421875	2.60589599609375E-06
24.5188899380958	0.500640869140625	2.58697509765625E-06
24.5288899380705	0.500701904296875	2.59674072265625E-06
24.5388899380453	0.500701904296875	2.62939453125E-06
24.54888993802	0.500701904296875	2.65350341796875E-06
24.5588899379948	0.50067138671875	2.64678955078125E-06
24.5688899379695	0.500732421875	2.640380859375E-06
24.5788899379443	0.500701904296875	2.61810302734375E-06
24.588889937919	0.500732421875	2.62451171875E-06
24.5988899378938	0.500732421875	2.63336181640625E-06
24.6088899378685	0.50067138671875	2.6727294921875E-06
24.6188899378433	0.500640869140625	2.6861572265625E-06
24.628889937818	0.500701904296875	2.711181640625E-06
24.6388899377928	0.500701904296875	2.66632080078125E-06
24.6488899377675	0.500762939453125	2.67547607421875E-06
24.6588899377423	0.50067138671875	2.65625E-06
24.668889937717	0.500701904296875	2.7197265625E-06
24.6788899376918	0.50067138671875	2.718505859375E-06
24.6888899376665	0.500732421875	2.75421142578125E-06
24.6988899376413	0.500640869140625	2.7093505859375E-06
24.708889937616	0.500732421875	2.72552490234375E-06
24.7188899375908	0.500732421875	2.71026611328125E-06
24.7288899375656	0.50067138671875	2.7447509765625E-06
24.7388899375403	0.500640869140625	2.74139404296875E-06
24.7488899375151	0.500701904296875	2.77496337890625E-06
24.7588899374898	0.50067138671875	2.75390625E-06
24.7688899374646	0.500701904296875	2.7557373046875E-06
24.7788899374393	0.500732421875	2.74444580078125E-06
24.7888899374141	0.50067138671875	2.7532958984375E-06
24.7988899373888	0.500732421875	2.75909423828125E-06
24.8088899373636	0.500701904296875	2.7911376953125E-06
24.8188899373383	0.500732421875	2.77862548828125E-06
24.8288899373131	0.500732421875	2.7685546875E-06
24.8388899372878	0.500701904296875	2.72705078125E-06
24.8488899372626	0.500701904296875	2.74566650390625E-06
24.8588899372373	0.50067138671875	2.73468017578125E-06
24.8688899372121	0.500762939453125	2.7728271484375E-06
24.8788899371868	0.500640869140625	2.74688720703125E-06
24.8888899371616	0.50067138671875	2.7581787109375E-06
24.8988899371363	0.50067138671875	2.70904541015625E-06
24.9088899371111	0.5006103515625	2.71759033203125E-06
24.9188899370859	0.500701904296875	2.6898193359375E-06
24.9288899370606	0.500640869140625	2.74505615234375E-06
24.9388899370354	0.500640869140625	2.72216796875E-06
24.9488899370101	0.50067138671875	2.74200439453125E-06
24.9588899369849	0.500701904296875	2.6904296875E-06
24.9688899369596	0.50067138671875	2.69256591796875E-06
24.9788899369344	0.500732421875	2.65411376953125E-06
24.9888899369091	0.500640869140625	2.69561767578125E-06
24.9988899368839	0.500640869140625	2.67913818359375E-06
25.0088899368586	0.50067138671875	2.70751953125E-06
25.0188899368334	0.500640869140625	2.6715087890625E-06
25.0288899368081	0.500732421875	2.666015625E-06
25.0388899367829	0.50067138671875	2.6312255859375E-06
25.0488899367576	0.500732421875	2.64129638671875E-06
25.0588899367324	0.500701904296875	2.6373291015625E-06
25.0688899367071	0.500762939453125	2.66815185546875E-06
25.0788899366819	0.50067138671875	2.6385498046875E-06
25.0888899366566	0.500732421875	2.6361083984375E-06
25.0988899366314	0.500732421875	2.5799560546875E-06
25.1088899366061	0.500732421875	2.58514404296875E-06
25.1188899365809	0.500701904296875	2.58941650390625E-06
25.1288899365557	0.500732421875	2.611083984375E-06
25.1388899365304	0.500640869140625	2.5848388671875E-06
25.1488899365052	0.500732421875	2.58209228515625E-06
25.1588899364799	0.500701904296875	2.52685546875E-06
25.1688899364547	0.50067138671875	2.52777099609375E-06
25.1788899364294	0.500701904296875	2.49725341796875E-06
25.1888899364042	0.500732421875	2.5341796875E-06
25.1988899363789	0.500701904296875	2.513427734375E-06
25.2088899363537	0.500762939453125	2.525634765625E-06
25.2188899363284	0.50067138671875	2.47039794921875E-06
25.2288899363032	0.5006103515625	2.46795654296875E-06
25.2388899362779	0.50067138671875	2.431640625E-06
25.2488899362527	0.5006103515625	2.47833251953125E-06
25.2588899362274	0.500640869140625	2.46246337890625E-06
25.2688899362022	0.500640869140625	2.491455078125E-06
25.2788899361769	0.50067138671875	2.45025634765625E-06
25.2888899361517	0.50067138671875	2.45513916015625E-06
25.2988899361264	0.50067138671875	2.4267578125E-06
25.3088899361012	0.500701904296875	2.4639892578125E-06
25.3188899360759	0.500701904296875	2.46337890625E-06
25.3288899360507	0.500701904296875	2.50091552734375E-06
25.3388899360255	0.500640869140625	2.48931884765625E-06
25.3488899360002	0.500732421875	2.48321533203125E-06
25.358889935975	0.50067138671875	2.451171875E-06
25.3688899359497	0.50067138671875	2.489013671875E-06
25.3788899359245	0.500732421875	2.48260498046875E-06
25.3888899358992	0.50067138671875	2.5238037109375E-06
25.398889935874	0.50067138671875	2.5244140625E-06
25.4088899358487	0.500640869140625	2.537841796875E-06
25.4188899358235	0.500732421875	2.4932861328125E-06
25.4288899357982	0.500732421875	2.51617431640625E-06
25.438889935773	0.50067138671875	2.49908447265625E-06
25.4488899357477	0.500732421875	2.5482177734375E-06
25.4588899357225	0.500701904296875	2.55096435546875E-06
25.4688899356972	0.500701904296875	2.572021484375E-06
25.478889935672	0.50067138671875	2.515869140625E-06
25.4888899356467	0.500701904296875	2.53265380859375E-06
25.4988899356215	0.500701904296875	2.50152587890625E-06
25.5088899355962	0.50067138671875	2.5567626953125E-06
25.518889935571	0.50067138671875	2.5421142578125E-06
25.5288899355457	0.50067138671875	2.58575439453125E-06
25.5388899355205	0.50067138671875	2.54608154296875E-06
25.5488899354953	0.50067138671875	2.54791259765625E-06
25.55888993547	0.500732421875	2.51220703125E-06
25.5688899354448	0.500701904296875	2.54852294921875E-06
[truncated: 10,001 more rows]

## Sheet: Figure1e
oect multifunc5.vi	A5CV										oect multifunc5.vi	BICS_cv1										oect multifunc5.vi	BICS_cv2
methodNames = {Output}; maxStep = 1; sweepStartVoltages = {-1.00000000E+0}; sweepEndVoltages = {5.00000000E-1}; fixedStartVoltages = {-4.00000000E-1}; fixedEndVoltages = {5.00000000E-1}; sweepRates = {5.00000007E-2}; fixedSteps = {1.00000000E-1}; dwellStarts = {0.00000000E+0}; dwellEnds = {0.00000000E+0}; sweepReverses = {1}; fixedReverses = {0}; sweepChannel = {1}; primarySweepMaxs = {1}; stepIt…											methodNames = {Output}; maxStep = 1; sweepStartVoltages = {-1.00000000E+0}; sweepEndVoltages = {5.00000000E-1}; fixedStartVoltages = {0.00000000E+0}; fixedEndVoltages = {5.00000000E-1}; sweepRates = {5.00000007E-2}; fixedSteps = {5.00000000E-2}; dwellStarts = {0.00000000E+0}; dwellEnds = {0.00000000E+0}; sweepReverses = {1}; fixedReverses = {0}; sweepChannel = {1}; primarySweepMaxs = {1}; stepIte…											methodNames = {Output}; maxStep = 1; sweepStartVoltages = {-1.00000000E+0}; sweepEndVoltages = {5.00000000E-1}; fixedStartVoltages = {0.00000000E+0}; fixedEndVoltages = {5.00000000E-1}; sweepRates = {5.00000007E-2}; fixedSteps = {5.00000000E-2}; dwellStarts = {0.00000000E+0}; dwellEnds = {0.00000000E+0}; sweepReverses = {1}; fixedReverses = {0}; sweepChannel = {1}; primarySweepMaxs = {1}; stepIte…
Time (s)	Cycle	Step	Step iteration	Sec. sweep	Prim. sweep	Sweep step	Drain Voltage (V)	Drain Current (A)	Gate Voltage (V)	Gate Current (A)	Time (s)	Cycle	Step	Step iteration	Sec. sweep	Prim. sweep	Sweep step	Drain Voltage (V)	Drain Current (A)	Gate Voltage (V)	Gate Current (A)	Time (s)	Cycle	Step	Step iteration	Sec. sweep	Prim. sweep	Sweep step	Drain Voltage (V)	Drain Current (A)	Gate Voltage (V)	Gate Current (A)
1.00005999E-1	1.00000000E+0	1.00000000E+0	1.00000000E+0	1.00000000E+0	1.00000000E+0	0.00000000E+0	-1.00000632E+0	-4.48925348E-5	-3.99975419E-1	-2.25305552E-9	1.00027002E-1	1.00000000E+0	1.00000000E+0	1.00000000E+0	1.00000000E+0	1.00000000E+0	0.00000000E+0	-1.00000548E+0	-4.25825128E-5	1.20401387E-6	-5.60283653E-10	1.00015998E-1	1.00000000E+0	1.00000000E+0	1.00000000E+0	1.00000000E+0	1.00000000E+0	0.00000000E+0	-1.00001001E+0	-2.10317376E-5	5.84125530E-7	-1.23977661E-9
2.00051993E-1	1.00000000E+0	1.00000000E+0	1.00000000E+0	1.00000000E+0	1.00000000E+0	3.00000000E+0	-9.95015025E-1	-3.98393495E-5	-3.99976611E-1	-2.44379028E-9	2.00040996E-1	1.00000000E+0	1.00000000E+0	1.00000000E+0	1.00000000E+0	1.00000000E+0	3.00000000E+0	-9.95012164E-1	-4.02466067E-5	9.29832481E-7	-3.57627872E-10	2.00060993E-1	1.00000000E+0	1.00000000E+0	1.00000000E+0	1.00000000E+0	1.00000000E+0	3.00000000E+0	-9.95018959E-1	-2.01126350E-5	-2.74181360E-7	-1.16825105E-9
3.00038010E-1	1.00000000E+0	1.00000000E+0	1.00000000E+0	1.00000000E+0	1.00000000E+0	3.00000000E+0	-9.90005851E-1	-3.58607394E-5	-3.99977088E-1	-2.37226483E-9	3.00051987E-1	1.00000000E+0	1.00000000E+0	1.00000000E+0	1.00000000E+0	1.00000000E+0	3.00000000E+0	-9.90004301E-1	-3.81679565E-5	6.79492985E-7	-1.20401378E-9	3.00038993E-1	1.00000000E+0	1.00000000E+0	1.00000000E+0	1.00000000E+0	1.00000000E+0	3.00000000E+0	-9.90011454E-1	-1.92765001E-5	-1.66893003E-7	-6.79492906E-10
4.00052011E-1	1.00000000E+0	1.00000000E+0	1.00000000E+0	1.00000000E+0	1.00000000E+0	3.00000000E+0	-9.85011458E-1	-3.26154586E-5	-3.99977446E-1	-2.57492050E-9	4.00058001E-1	1.00000000E+0	1.00000000E+0	1.00000000E+0	1.00000000E+0	1.00000000E+0	3.00000000E+0	-9.85010028E-1	-3.63143699E-5	7.51018547E-7	-9.65595270E-10	4.00014013E-1	1.00000000E+0	1.00000000E+0	1.00000000E+0	1.00000000E+0	1.00000000E+0	3.00000000E+0	-9.85015988E-1	-1.85110584E-5	-8.70227836E-7	-1.29938127E-9
5.00046015E-1	1.00000000E+0	1.00000000E+0	1.00000000E+0	1.00000000E+0	1.00000000E+0	3.00000000E+0	-9.80002284E-1	-2.99209823E-5	-3.99975777E-1	-2.46763232E-9	5.00066996E-1	1.00000000E+0	1.00000000E+0	1.00000000E+0	1.00000000E+0	1.00000000E+0	3.00000000E+0	-9.80001211E-1	-3.46360212E-5	4.05311596E-7	-7.86781307E-10	5.00023007E-1	1.00000000E+0	1.00000000E+0	1.00000000E+0	1.00000000E+0	1.00000000E+0	3.00000000E+0	-9.80005264E-1	-1.78036698E-5	-8.70227836E-7	-8.58306870E-10
6.00055993E-1	1.00000000E+0	1.00000000E+0	1.00000000E+0	1.00000000E+0	1.00000000E+0	3.00000000E+0	-9.75010514E-1	-2.76609171E-5	-3.99976373E-1	-1.90734850E-9	6.00021005E-1	1.00000000E+0	1.00000000E+0	1.00000000E+0	1.00000000E+0	1.00000000E+0	3.00000000E+0	-9.75006580E-1	-3.31177725E-5	2.98023224E-7	-6.31809216E-10	6.00058973E-1	1.00000000E+0	1.00000000E+0	1.00000000E+0	1.00000000E+0	1.00000000E+0	3.00000000E+0	-9.75016832E-1	-1.71509982E-5	-5.36441803E-7	-1.40666956E-9
7.00044990E-1	1.00000000E+0	1.00000000E+0	1.00000000E+0	1.00000000E+0	1.00000000E+0	3.00000000E+0	-9.70000863E-1	-2.57061474E-5	-3.99977326E-1	-2.24113461E-9	7.00031996E-1	1.00000000E+0	1.00000000E+0	1.00000000E+0	1.00000000E+0	1.00000000E+0	3.00000000E+0	-9.69999671E-1	-3.17376871E-5	-8.34465013E-8	-8.94069652E-10	7.00053990E-1	1.00000000E+0	1.00000000E+0	1.00000000E+0	1.00000000E+0	1.00000000E+0	3.00000000E+0	-9.70008254E-1	-1.65450583E-5	-5.00679050E-7	-1.12056731E-9
8.00050020E-1	1.00000000E+0	1.00000000E+0	1.00000000E+0	1.00000000E+0	1.00000000E+0	3.00000000E+0	-9.65008259E-1	-2.40237714E-5	-3.99976969E-1	-2.28881825E-9	8.00032020E-1	1.00000000E+0	1.00000000E+0	1.00000000E+0	1.00000000E+0	1.00000000E+0	3.00000000E+0	-9.65004683E-1	-3.04728765E-5	1.19209290E-6	-1.06096265E-9	8.00028980E-1	1.00000000E+0	1.00000000E+0	1.00000000E+0	1.00000000E+0	1.00000000E+0	3.00000000E+0	-9.65015650E-1	-1.59820320E-5	-1.31130219E-6	-1.19209287E-9
9.00021017E-1	1.00000000E+0	1.00000000E+0	1.00000000E+0	1.00000000E+0	1.00000000E+0	3.00000000E+0	-9.60000157E-1	-2.25322001E-5	-3.99979711E-1	-2.24113461E-9	9.00059998E-1	1.00000000E+0	1.00000000E+0	1.00000000E+0	1.00000000E+0	1.00000000E+0	3.00000000E+0	-9.59995389E-1	-2.93128505E-5	9.29832481E-7	-1.33514400E-9	9.00056005E-1	1.00000000E+0	1.00000000E+0	1.00000000E+0	1.00000000E+0	1.00000000E+0	3.00000000E+0	-9.60004091E-1	-1.54562003E-5	-3.57627869E-7	-5.36441780E-10
1.00006795E+0	1.00000000E+0	1.00000000E+0	1.00000000E+0	1.00000000E+0	1.00000000E+0	3.00000000E+0	-9.55007672E-1	-2.12260129E-5	-3.99980187E-1	-2.08616258E-9	1.00004005E+0	1.00000000E+0	1.00000000E+0	1.00000000E+0	1.00000000E+0	1.00000000E+0	3.00000000E+0	-9.55003262E-1	-2.82387755E-5	1.29938132E-6	-8.82148743E-10	1.00002098E+0	1.00000000E+0	1.00000000E+0	1.00000000E+0	1.00000000E+0	1.00000000E+0	3.00000000E+0	-9.55012798E-1	-1.49633888E-5	-1.41859061E-6	-9.53674251E-10
1.10003901E+0	1.00000000E+0	1.00000000E+0	1.00000000E+0	1.00000000E+0	1.00000000E+0	3.00000000E+0	-9.49998140E-1	-2.00742961E-5	-3.99978876E-1	-2.43186937E-9	1.10003996E+0	1.00000000E+0	1.00000000E+0	1.00000000E+0	1.00000000E+0	1.00000000E+0	3.00000000E+0	-9.49994802E-1	-2.72462385E-5	1.59740455E-6	-1.18017196E-9	1.10005701E+0	1.00000000E+0	1.00000000E+0	1.00000000E+0	1.00000000E+0	1.00000000E+0	3.00000000E+0	-9.50004816E-1	-1.45013337E-5	-6.91413902E-7	-1.00135800E-9
1.20000601E+0	1.00000000E+0	1.00000000E+0	1.00000000E+0	1.00000000E+0	1.00000000E+0	3.00000000E+0	-9.45008159E-1	-1.90449828E-5	-3.99979472E-1	-2.68220890E-9	1.20003605E+0	1.00000000E+0	1.00000000E+0	1.00000000E+0	1.00000000E+0	1.00000000E+0	3.00000000E+0	-9.45003390E-1	-2.63227230E-5	1.77621848E-6	-8.10623124E-10	1.20004296E+0	1.00000000E+0	1.00000000E+0	1.00000000E+0	1.00000000E+0	1.00000000E+0	3.00000000E+0	-9.45011973E-1	-1.40672928E-5	-1.72853470E-6	-8.94069652E-10
1.30000901E+0	1.00000000E+0	1.00000000E+0	1.00000000E+0	1.00000000E+0	1.00000000E+0	3.00000000E+0	-9.39995646E-1	-1.81144715E-5	-3.99977922E-1	-2.18152985E-9	1.30003297E+0	1.00000000E+0	1.00000000E+0	1.00000000E+0	1.00000000E+0	1.00000000E+0	3.00000000E+0	-9.39991832E-1	-2.54665629E-5	2.31266017E-6	-1.45435330E-9	1.30004704E+0	1.00000000E+0	1.00000000E+0	1.00000000E+0	1.00000000E+0	1.00000000E+0	3.00000000E+0	-9.40000296E-1	-1.36588815E-5	-2.33650212E-6	-9.17911525E-10
1.40003204E+0	1.00000000E+0	1.00000000E+0	1.00000000E+0	1.00000000E+0	1.00000000E+0	3.00000000E+0	-9.35004950E-1	-1.72772761E-5	-3.99977803E-1	-1.64508818E-9	1.40003502E+0	1.00000000E+0	1.00000000E+0	1.00000000E+0	1.00000000E+0	1.00000000E+0	3.00000000E+0	-9.35000658E-1	-2.46648797E-5	2.56299973E-6	-1.28746025E-9	1.40000796E+0	1.00000000E+0	1.00000000E+0	1.00000000E+0	1.00000000E+0	1.00000000E+0	3.00000000E+0	-9.35008883E-1	-1.32707364E-5	-4.20808783E-6	-7.86781307E-10
1.50000405E+0	1.00000000E+0	1.00000000E+0	1.00000000E+0	1.00000000E+0	1.00000000E+0	3.00000000E+0	-9.29995298E-1	-1.65117854E-5	-3.99977207E-1	-1.71661374E-9	1.50007105E+0	1.00000000E+0	1.00000000E+0	1.00000000E+0	1.00000000E+0	1.00000000E+0	3.00000000E+0	-9.29993510E-1	-2.39156489E-5	1.50203709E-6	-8.46385961E-10	1.50000596E+0	1.00000000E+0	1.00000000E+0	1.00000000E+0	1.00000000E+0	1.00000000E+0	3.00000000E+0	-9.30000067E-1	-1.29058371E-5	-3.24249277E-6	-3.69548780E-10
1.60005200E+0	1.00000000E+0	1.00000000E+0	1.00000000E+0	1.00000000E+0	1.00000000E+0	3.00000000E+0	-9.25004840E-1	-1.58026924E-5	-3.99978161E-1	-1.54972069E-9	1.60004306E+0	1.00000000E+0	1.00000000E+0	1.00000000E+0	1.00000000E+0	1.00000000E+0	3.00000000E+0	-9.25002575E-1	-2.32132679E-5	2.02655792E-6	-9.41753342E-10	1.60002100E+0	1.00000000E+0	1.00000000E+0	1.00000000E+0	1.00000000E+0	1.00000000E+0	3.00000000E+0	-9.25008178E-1	-1.25608449E-5	-2.95639052E-6	-1.18017196E-9
1.70006502E+0	1.00000000E+0	1.00000000E+0	1.00000000E+0	1.00000000E+0	1.00000000E+0	3.00000000E+0	-9.19995546E-1	-1.51769518E-5	-3.99977446E-1	-1.47819512E-9	1.70002306E+0	1.00000000E+0	1.00000000E+0	1.00000000E+0	1.00000000E+0	1.00000000E+0	3.00000000E+0	-9.19991732E-1	-2.25514177E-5	6.91413902E-7	-3.57627851E-11	1.70001602E+0	1.00000000E+0	1.00000000E+0	1.00000000E+0	1.00000000E+0	1.00000000E+0	3.00000000E+0	-9.19999838E-1	-1.22319461E-5	-2.68220901E-6	-7.51018525E-10
1.80006504E+0	1.00000000E+0	1.00000000E+0	1.00000000E+0	1.00000000E+0	1.00000000E+0	3.00000000E+0	-9.15003181E-1	-1.45823478E-5	-3.99975300E-1	-1.23977661E-9	1.80001295E+0	1.00000000E+0	1.00000000E+0	1.00000000E+0	1.00000000E+0	1.00000000E+0	3.00000000E+0	-9.15002704E-1	-2.19279536E-5	1.25169754E-6	-8.94069652E-10	1.80001700E+0	1.00000000E+0	1.00000000E+0	1.00000000E+0	1.00000000E+0	1.00000000E+0	3.00000000E+0	-9.15011525E-1	-1.19199758E-5	-1.93119058E-6	-5.12599907E-10
1.90000296E+0	1.00000000E+0	1.00000000E+0	1.00000000E+0	1.00000000E+0	1.00000000E+0	3.00000000E+0	-9.09995079E-1	-1.40443562E-5	-3.99977207E-1	-1.82390203E-9	1.90005898E+0	1.00000000E+0	1.00000000E+0	1.00000000E+0	1.00000000E+0	1.00000000E+0	3.00000000E+0	-9.09992218E-1	-2.13443054E-5	1.29938132E-6	-7.74860343E-10	1.90002203E+0	1.00000000E+0	1.00000000E+0	1.00000000E+0	1.00000000E+0	1.00000000E+0	3.00000000E+0	-9.10000324E-1	-1.16232641E-5	-1.71661384E-6	-6.43730125E-10
2.00002193E+0	1.00000000E+0	1.00000000E+0	1.00000000E+0	1.00000000E+0	1.00000000E+0	3.00000000E+0	-9.05005336E-1	-1.35336159E-5	-3.99976373E-1	-1.63316727E-9	2.00001407E+0	1.00000000E+0	1.00000000E+0	1.00000000E+0	1.00000000E+0	1.00000000E+0	3.00000000E+0	-9.05002475E-1	-2.07848552E-5	1.70469286E-6	-7.62939434E-10	2.00006890E+0	1.00000000E+0	1.00000000E+0	1.00000000E+0	1.00000000E+0	1.00000000E+0	3.00000000E+0	-9.05008674E-1	-1.13413344E-5	-1.47819526E-6	-7.39097561E-10
2.10003710E+0	1.00000000E+0	1.00000000E+0	1.00000000E+0	1.00000000E+0	1.00000000E+0	3.00000000E+0	-8.99994493E-1	-1.30788203E-5	-3.99976373E-1	-1.50203705E-9	2.10002804E+0	1.00000000E+0	1.00000000E+0	1.00000000E+0	1.00000000E+0	1.00000000E+0	3.00000000E+0	-8.99991751E-1	-2.02597384E-5	-1.43051153E-7	-7.62939434E-10	2.10001707E+0	1.00000000E+0	1.00000000E+0	1.00000000E+0	1.00000000E+0	1.00000000E+0	3.00000000E+0	-8.99997950E-1	-1.10735900E-5	-4.76837158E-7	-9.53674292E-11
2.20005608E+0	1.00000000E+0	1.00000000E+0	1.00000000E+0	1.00000000E+0	1.00000000E+0	3.00000000E+0	-8.95003080E-1	-1.26366613E-5	-3.99976730E-1	-1.69277192E-9	2.20001888E+0	1.00000000E+0	1.00000000E+0	1.00000000E+0	1.00000000E+0	1.00000000E+0	3.00000000E+0	-8.95000339E-1	-1.97601330E-5	-7.62939464E-7	-5.72204562E-10	2.20003295E+0	1.00000000E+0	1.00000000E+0	1.00000000E+0	1.00000000E+0	1.00000000E+0	3.00000000E+0	-8.95006895E-1	-1.08155018E-5	-2.19345088E-6	-1.00135800E-9
2.30007410E+0	1.00000000E+0	1.00000000E+0	1.00000000E+0	1.00000000E+0	1.00000000E+0	3.00000000E+0	-8.89991522E-1	-1.22251631E-5	-3.99977684E-1	-1.25169752E-9	2.30002809E+0	1.00000000E+0	1.00000000E+0	1.00000000E+0	1.00000000E+0	1.00000000E+0	3.00000000E+0	-8.89990449E-1	-1.92843690E-5	-1.44243245E-6	-1.16825105E-9	2.30002809E+0	1.00000000E+0	1.00000000E+0	1.00000000E+0	1.00000000E+0	1.00000000E+0	3.00000000E+0	-8.89994502E-1	-1.05701693E-5	-2.13384624E-6	-7.03334779E-10
2.40006495E+0	1.00000000E+0	1.00000000E+0	1.00000000E+0	1.00000000E+0	1.00000000E+0	3.00000000E+0	-8.84999514E-1	-1.18491644E-5	-3.99977088E-1	-1.47819512E-9	2.40003109E+0	1.00000000E+0	1.00000000E+0	1.00000000E+0	1.00000000E+0	1.00000000E+0	3.00000000E+0	-8.84998798E-1	-1.88312533E-5	-1.02519994E-6	-7.15255744E-10	2.40006304E+0	1.00000000E+0	1.00000000E+0	1.00000000E+0	1.00000000E+0	1.00000000E+0	3.00000000E+0	-8.85002851E-1	-1.03350885E-5	-8.10623192E-7	-4.64916217E-10
2.50002599E+0	1.00000000E+0	1.00000000E+0	1.00000000E+0	1.00000000E+0	1.00000000E+0	3.00000000E+0	-8.79989982E-1	-1.14977238E-5	-3.99976134E-1	-1.51395796E-9	2.50001311E+0	1.00000000E+0	1.00000000E+0	1.00000000E+0	1.00000000E+0	1.00000000E+0	3.00000000E+0	-8.79989028E-1	-1.84007895E-5	-1.46627428E-6	-7.98702215E-10	2.50006700E+0	1.00000000E+0	1.00000000E+0	1.00000000E+0	1.00000000E+0	1.00000000E+0	3.00000000E+0	-8.79993320E-1	-1.01110936E-5	-1.12056739E-6	-3.93390653E-10
2.60003710E+0	1.00000000E+0	1.00000000E+0	1.00000000E+0	1.00000000E+0	1.00000000E+0	3.00000000E+0	-8.75000000E-1	-1.11655354E-5	-3.99978042E-1	-1.46627421E-9	2.60001612E+0	1.00000000E+0	1.00000000E+0	1.00000000E+0	1.00000000E+0	1.00000000E+0	3.00000000E+0	-8.74997497E-1	-1.79913059E-5	-1.82390215E-6	-4.64916217E-10	2.60006809E+0	1.00000000E+0	1.00000000E+0	1.00000000E+0	1.00000000E+0	1.00000000E+0	3.00000000E+0	-8.75002384E-1	-9.89639830E-6	-9.53674331E-8	-1.43051140E-10
2.70003510E+0	1.00000000E+0	1.00000000E+0	1.00000000E+0	1.00000000E+0	1.00000000E+0	3.00000000E+0	-8.69991422E-1	-1.08612776E-5	-3.99977922E-1	-1.77621839E-9	2.70003104E+0	1.00000000E+0	1.00000000E+0	1.00000000E+0	1.00000000E+0	1.00000000E+0	3.00000000E+0	-8.69990349E-1	-1.75962450E-5	-2.07424159E-6	-3.09944154E-10	2.70007491E+0	1.00000000E+0	1.00000000E+0	1.00000000E+0	1.00000000E+0	1.00000000E+0	3.00000000E+0	-8.69994521E-1	-9.68897348E-6	5.36441803E-7	-5.00678998E-10
2.80005789E+0	1.00000000E+0	1.00000000E+0	1.00000000E+0	1.00000000E+0	1.00000000E+0	3.00000000E+0	-8.64998937E-1	-1.05592371E-5	-3.99978638E-1	-1.78813930E-9	2.80006099E+0	1.00000000E+0	1.00000000E+0	1.00000000E+0	1.00000000E+0	1.00000000E+0	3.00000000E+0	-8.64998102E-1	-1.72197833E-5	-2.50339508E-6	-5.96046434E-10	2.80004191E+0	1.00000000E+0	1.00000000E+0	1.00000000E+0	1.00000000E+0	1.00000000E+0	3.00000000E+0	-8.65001559E-1	-9.49108653E-6	4.52995295E-7	-8.58306870E-10
2.90002203E+0	1.00000000E+0	1.00000000E+0	1.00000000E+0	1.00000000E+0	1.00000000E+0	3.00000000E+0	-8.59988332E-1	-1.02764361E-5	-3.99978399E-1	-1.52587887E-9	2.90005994E+0	1.00000000E+0	1.00000000E+0	1.00000000E+0	1.00000000E+0	1.00000000E+0	3.00000000E+0	-8.59988809E-1	-1.68617971E-5	-1.64508822E-6	-4.76837125E-10	2.90001893E+0	1.00000000E+0	1.00000000E+0	1.00000000E+0	1.00000000E+0	1.00000000E+0	3.00000000E+0	-8.59989882E-1	-9.30035185E-6	1.29938132E-6	-9.77516179E-10
3.00003290E+0	1.00000000E+0	1.00000000E+0	1.00000000E+0	1.00000000E+0	1.00000000E+0	3.00000000E+0	-8.54998589E-1	-1.00102061E-5	-3.99978757E-1	-1.71661374E-9	3.00006604E+0	1.00000000E+0	1.00000000E+0	1.00000000E+0	1.00000000E+0	1.00000000E+0	3.00000000E+0	-8.54998350E-1	-1.65159709E-5	1.07288365E-7	-6.79492906E-10	3.00002789E+0	1.00000000E+0	1.00000000E+0	1.00000000E+0	1.00000000E+0	1.00000000E+0	3.00000000E+0	-8.55001807E-1	-9.11700772E-6	-4.76837158E-7	-1.21593469E-9
3.10004902E+0	1.00000000E+0	1.00000000E+0	1.00000000E+0	1.00000000E+0	1.00000000E+0	3.00000000E+0	-8.50006700E-1	-9.76256069E-6	-3.99978399E-1	-1.64508818E-9	3.10002398E+0	1.00000000E+0	1.00000000E+0	1.00000000E+0	1.00000000E+0	1.00000000E+0	3.00000000E+0	-8.50010753E-1	-1.61861190E-5	4.29153459E-7	-6.79492906E-10	3.10000205E+0	1.00000000E+0	1.00000000E+0	1.00000000E+0	1.00000000E+0	1.00000000E+0	3.00000000E+0	-8.50008845E-1	-8.94176992E-6	-9.05990589E-7	-1.14440912E-9
3.20002389E+0	1.00000000E+0	1.00000000E+0	1.00000000E+0	1.00000000E+0	1.00000000E+0	3.00000000E+0	-8.44997764E-1	-9.53044855E-6	-3.99978638E-1	-1.16825105E-9	3.20001888E+0	1.00000000E+0	1.00000000E+0	1.00000000E+0	1.00000000E+0	1.00000000E+0	3.00000000E+0	-8.44995737E-1	-1.58659223E-5	-3.57627883E-8	2.02655781E-10	3.20002890E+0	1.00000000E+0	1.00000000E+0	1.00000000E+0	1.00000000E+0	1.00000000E+0	3.00000000E+0	-8.44998360E-1	-8.77273123E-6	-3.11136250E-6	-1.08480447E-9
3.30003691E+0	1.00000000E+0	1.00000000E+0	1.00000000E+0	1.00000000E+0	1.00000000E+0	3.00000000E+0	-8.40004444E-1	-9.29714406E-6	-3.99978518E-1	-1.29938127E-9	3.30003405E+0	1.00000000E+0	1.00000000E+0	1.00000000E+0	1.00000000E+0	1.00000000E+0	3.00000000E+0	-8.40004086E-1	-1.55609850E-5	-7.51018547E-7	-2.26497640E-10	3.30001307E+0	1.00000000E+0	1.00000000E+0	1.00000000E+0	1.00000000E+0	1.00000000E+0	3.00000000E+0	-8.40005517E-1	-8.61036824E-6	-2.77757658E-6	-4.76837125E-10
3.40000391E+0	1.00000000E+0	1.00000000E+0	1.00000000E+0	1.00000000E+0	1.00000000E+0	3.00000000E+0	-8.34994555E-1	-9.08371203E-6	-3.99979115E-1	-1.13248821E-9	3.40001988E+0	1.00000000E+0	1.00000000E+0	1.00000000E+0	1.00000000E+0	1.00000000E+0	3.00000000E+0	-8.34995747E-1	-1.52679695E-5	-8.58306919E-7	-5.60283653E-10	3.40004897E+0	1.00000000E+0	1.00000000E+0	1.00000000E+0	1.00000000E+0	1.00000000E+0	3.00000000E+0	-8.34995270E-1	-8.45360773E-6	-3.52859502E-6	0.00000000E+0
3.50004196E+0	1.00000000E+0	1.00000000E+0	1.00000000E+0	1.00000000E+0	1.00000000E+0	3.00000000E+0	-8.30003381E-1	-8.87403439E-6	-3.99978161E-1	-1.45435330E-9	3.50000191E+0	1.00000000E+0	1.00000000E+0	1.00000000E+0	1.00000000E+0	1.00000000E+0	3.00000000E+0	-8.30002546E-1	-1.49818670E-5	-1.14440923E-6	-9.29832433E-10	3.50004005E+0	1.00000000E+0	1.00000000E+0	1.00000000E+0	1.00000000E+0	1.00000000E+0	3.00000000E+0	-8.30004811E-1	-8.30197405E-6	-3.01599516E-6	-4.76837125E-10
3.60005593E+0	1.00000000E+0	1.00000000E+0	1.00000000E+0	1.00000000E+0	1.00000000E+0	3.00000000E+0	-8.24993730E-1	-8.68176176E-6	-3.99977207E-1	-1.47819512E-9	3.60001397E+0	1.00000000E+0	1.00000000E+0	1.00000000E+0	1.00000000E+0	1.00000000E+0	3.00000000E+0	-8.24995160E-1	-1.47093542E-5	-8.34465027E-7	-6.79492906E-10	3.60001898E+0	1.00000000E+0	1.00000000E+0	1.00000000E+0	1.00000000E+0	1.00000000E+0	3.00000000E+0	-8.24995637E-1	-8.15534622E-6	-2.01463695E-6	-1.26361843E-9
3.70004511E+0	1.00000000E+0	1.00000000E+0	1.00000000E+0	1.00000000E+0	1.00000000E+0	3.00000000E+0	-8.20003033E-1	-8.50043307E-6	-3.99979234E-1	-1.33514400E-9	3.70002103E+0	1.00000000E+0	1.00000000E+0	1.00000000E+0	1.00000000E+0	1.00000000E+0	3.00000000E+0	-8.20002675E-1	-1.44470941E-5	-8.22544109E-7	-6.43730125E-10	3.70007205E+0	1.00000000E+0	1.00000000E+0	1.00000000E+0	1.00000000E+0	1.00000000E+0	3.00000000E+0	-8.20004463E-1	-8.01408351E-6	-1.69277189E-6	-1.26361843E-9
3.80003095E+0	1.00000000E+0	1.00000000E+0	1.00000000E+0	1.00000000E+0	1.00000000E+0	3.00000000E+0	-8.14993620E-1	-8.31978286E-6	-3.99977207E-1	-1.77621839E-9	3.80001807E+0	1.00000000E+0	1.00000000E+0	1.00000000E+0	1.00000000E+0	1.00000000E+0	3.00000000E+0	-8.14992309E-1	-1.41930586E-5	-1.90734863E-6	-7.27176652E-10	3.80002093E+0	1.00000000E+0	1.00000000E+0	1.00000000E+0	1.00000000E+0	1.00000000E+0	3.00000000E+0	-8.14993739E-1	-7.87830413E-6	-3.60012064E-6	-9.77516179E-10
3.90003109E+0	1.00000000E+0	1.00000000E+0	1.00000000E+0	1.00000000E+0	1.00000000E+0	3.00000000E+0	-8.10000300E-1	-8.15261592E-6	-3.99978638E-1	-1.45435330E-9	3.90006208E+0	1.00000000E+0	1.00000000E+0	1.00000000E+0	1.00000000E+0	1.00000000E+0	3.00000000E+0	-8.10002685E-1	-1.39470103E-5	-1.53779990E-6	-3.93390653E-10	3.90000391E+0	1.00000000E+0	1.00000000E+0	1.00000000E+0	1.00000000E+0	1.00000000E+0	3.00000000E+0	-8.10002208E-1	-7.74693490E-6	-3.40938573E-6	-8.70227779E-10
4.00001192E+0	1.00000000E+0	1.00000000E+0	1.00000000E+0	1.00000000E+0	1.00000000E+0	3.00000000E+0	-8.04992676E-1	-7.98314795E-6	-3.99978280E-1	-9.41753342E-10	4.00001812E+0	1.00000000E+0	1.00000000E+0	1.00000000E+0	1.00000000E+0	1.00000000E+0	3.00000000E+0	-8.04993629E-1	-1.37095458E-5	-1.97887425E-6	-6.19888307E-10	4.00003290E+0	1.00000000E+0	1.00000000E+0	1.00000000E+0	1.00000000E+0	1.00000000E+0	3.00000000E+0	-8.04993510E-1	-7.61961974E-6	-2.24113478E-6	-8.22544088E-10
4.10006189E+0	1.00000000E+0	1.00000000E+0	1.00000000E+0	1.00000000E+0	1.00000000E+0	3.00000000E+0	-8.00001144E-1	-7.82759162E-6	-3.99978399E-1	-1.58548352E-9	4.10001516E+0	1.00000000E+0	1.00000000E+0	1.00000000E+0	1.00000000E+0	1.00000000E+0	3.00000000E+0	-8.00000191E-1	-1.34797101E-5	-7.98702274E-7	-7.62939434E-10	4.10000086E+0	1.00000000E+0	1.00000000E+0	1.00000000E+0	1.00000000E+0	1.00000000E+0	3.00000000E+0	-8.00001621E-1	-7.49671517E-6	-2.14576721E-6	-7.62939434E-10
4.20002890E+0	1.00000000E+0	1.00000000E+0	1.00000000E+0	1.00000000E+0	1.00000000E+0	3.00000000E+0	-7.94991732E-1	-7.68263362E-6	-3.99980426E-1	-1.53779978E-9	4.20000219E+0	1.00000000E+0	1.00000000E+0	1.00000000E+0	1.00000000E+0	1.00000000E+0	3.00000000E+0	-7.94989944E-1	-1.32578616E-5	-1.70469286E-6	-6.43730125E-10	4.20005989E+0	1.00000000E+0	1.00000000E+0	1.00000000E+0	1.00000000E+0	1.00000000E+0	3.00000000E+0	-7.94990897E-1	-7.37774417E-6	-2.57492070E-6	-1.54972069E-9
4.30001497E+0	1.00000000E+0	1.00000000E+0	1.00000000E+0	1.00000000E+0	1.00000000E+0	3.00000000E+0	-7.90000558E-1	-7.53797258E-6	-3.99977207E-1	-1.08480447E-9	4.30006218E+0	1.00000000E+0	1.00000000E+0	1.00000000E+0	1.00000000E+0	1.00000000E+0	3.00000000E+0	-7.89997339E-1	-1.30410199E-5	-2.03847890E-6	-5.36441780E-10	4.30006218E+0	1.00000000E+0	1.00000000E+0	1.00000000E+0	1.00000000E+0	1.00000000E+0	3.00000000E+0	-7.90000200E-1	-7.26163444E-6	-2.13384624E-6	-8.46385961E-10
4.40001583E+0	1.00000000E+0	1.00000000E+0	1.00000000E+0	1.00000000E+0	1.00000000E+0	3.00000000E+0	-7.84991860E-1	-7.39302595E-6	-3.99978399E-1	-9.17911525E-10	4.40001297E+0	1.00000000E+0	1.00000000E+0	1.00000000E+0	1.00000000E+0	1.00000000E+0	3.00000000E+0	-7.84988999E-1	-1.28347883E-5	-1.44243245E-6	-1.78813936E-10	4.40001583E+0	1.00000000E+0	1.00000000E+0	1.00000000E+0	1.00000000E+0	1.00000000E+0	3.00000000E+0	-7.84991503E-1	-7.14898124E-6	-2.98023224E-6	-9.17911525E-10
4.50004005E+0	1.00000000E+0	1.00000000E+0	1.00000000E+0	1.00000000E+0	1.00000000E+0	3.00000000E+0	-7.80000329E-1	-7.25345581E-6	-3.99978757E-1	-1.13248821E-9	4.50004816E+0	1.00000000E+0	1.00000000E+0	1.00000000E+0	1.00000000E+0	1.00000000E+0	3.00000000E+0	-7.79999018E-1	-1.26324894E-5	2.38418583E-8	-5.48362744E-10	4.50006294E+0	1.00000000E+0	1.00000000E+0	1.00000000E+0	1.00000000E+0	1.00000000E+0	3.00000000E+0	-7.80001402E-1	-7.04038166E-6	-2.90870662E-6	-8.94069652E-10
4.60001421E+0	1.00000000E+0	1.00000000E+0	1.00000000E+0	1.00000000E+0	1.00000000E+0	3.00000000E+0	-7.74991512E-1	-7.12673636E-6	-3.99976850E-1	-1.10864640E-9	4.60001278E+0	1.00000000E+0	1.00000000E+0	1.00000000E+0	1.00000000E+0	1.00000000E+0	3.00000000E+0	-7.74990439E-1	-1.24366288E-5	3.09944170E-7	-6.55651089E-10	4.60000992E+0	1.00000000E+0	1.00000000E+0	1.00000000E+0	1.00000000E+0	1.00000000E+0	3.00000000E+0	-7.74990201E-1	-6.93547781E-6	-2.52723703E-6	-1.50203705E-9
4.70001411E+0	1.00000000E+0	1.00000000E+0	1.00000000E+0	1.00000000E+0	1.00000000E+0	3.00000000E+0	-7.70000100E-1	-6.99952807E-6	-3.99978757E-1	-1.32322309E-9	4.70005703E+0	1.00000000E+0	1.00000000E+0	1.00000000E+0	1.00000000E+0	1.00000000E+0	3.00000000E+0	-7.69998550E-1	-1.22435094E-5	1.44243245E-6	-7.98702215E-10	4.70006180E+0	1.00000000E+0	1.00000000E+0	1.00000000E+0	1.00000000E+0	1.00000000E+0	3.00000000E+0	-7.70000935E-1	-6.83403050E-6	-1.85966496E-6	-1.50203705E-9
4.80000305E+0	1.00000000E+0	1.00000000E+0	1.00000000E+0	1.00000000E+0	1.00000000E+0	3.00000000E+0	-7.64989138E-1	-6.88719729E-6	-3.99978638E-1	-1.16825105E-9	4.80003977E+0	1.00000000E+0	1.00000000E+0	1.00000000E+0	1.00000000E+0	1.00000000E+0	3.00000000E+0	-7.64989138E-1	-1.20593313E-5	-1.31130221E-7	-1.21593469E-9	4.80004215E+0	1.00000000E+0	1.00000000E+0	1.00000000E+0	1.00000000E+0	1.00000000E+0	3.00000000E+0	-7.64990330E-1	-6.73472914E-6	1.43051153E-7	-1.49011603E-9
4.90003014E+0	1.00000000E+0	1.00000000E+0	1.00000000E+0	1.00000000E+0	1.00000000E+0	3.00000000E+0	-7.60001063E-1	-6.76902528E-6	-3.99976850E-1	-1.44243240E-9	4.90000200E+0	1.00000000E+0	1.00000000E+0	1.00000000E+0	1.00000000E+0	1.00000000E+0	3.00000000E+0	-7.59998560E-1	-1.18807557E-5	-9.29832481E-7	-4.64916217E-10	4.90003920E+0	1.00000000E+0	1.00000000E+0	1.00000000E+0	1.00000000E+0	1.00000000E+0	3.00000000E+0	-7.59999633E-1	-6.63721585E-6	-3.69548815E-7	-4.76837125E-10
5.00004101E+0	1.00000000E+0	1.00000000E+0	1.00000000E+0	1.00000000E+0	1.00000000E+0	3.00000000E+0	-7.54988670E-1	-6.65785046E-6	-3.99979115E-1	-2.19345098E-9	5.00003290E+0	1.00000000E+0	1.00000000E+0	1.00000000E+0	1.00000000E+0	1.00000000E+0	3.00000000E+0	-7.54986167E-1	-1.17065911E-5	2.38418583E-8	-9.77516179E-10	5.00007200E+0	1.00000000E+0	1.00000000E+0	1.00000000E+0	1.00000000E+0	1.00000000E+0	3.00000000E+0	-7.54989386E-1	-6.54351743E-6	-2.02655798E-7	-8.34464997E-10
5.10005999E+0	1.00000000E+0	1.00000000E+0	1.00000000E+0	1.00000000E+0	1.00000000E+0	3.00000000E+0	-7.49998569E-1	-6.54450650E-6	-3.99978638E-1	-1.97887418E-9	5.10006809E+0	1.00000000E+0	1.00000000E+0	1.00000000E+0	1.00000000E+0	1.00000000E+0	3.00000000E+0	-7.49995112E-1	-1.15379098E-5	1.43051153E-7	-8.34464997E-10	5.10007191E+0	1.00000000E+0	1.00000000E+0	1.00000000E+0	1.00000000E+0	1.00000000E+0	3.00000000E+0	-7.49996662E-1	-6.45256068E-6	4.76837158E-7	-7.86781307E-10
5.20007420E+0	1.00000000E+0	1.00000000E+0	1.00000000E+0	1.00000000E+0	1.00000000E+0	3.00000000E+0	-7.44988084E-1	-6.44141437E-6	-3.99978518E-1	-1.60932534E-9	5.20003700E+0	1.00000000E+0	1.00000000E+0	1.00000000E+0	1.00000000E+0	1.00000000E+0	3.00000000E+0	-7.44985461E-1	-1.13716133E-5	-9.53674331E-8	-5.60283653E-10	5.20002604E+0	1.00000000E+0	1.00000000E+0	1.00000000E+0	1.00000000E+0	1.00000000E+0	3.00000000E+0	-7.44985580E-1	-6.36434606E-6	2.50339525E-7	-1.89542759E-9
5.30001211E+0	1.00000000E+0	1.00000000E+0	1.00000000E+0	1.00000000E+0	1.00000000E+0	3.00000000E+0	-7.39996076E-1	-6.34368644E-6	-3.99980664E-1	-1.53779978E-9	5.30005789E+0	1.00000000E+0	1.00000000E+0	1.00000000E+0	1.00000000E+0	1.00000000E+0	3.00000000E+0	-7.39993334E-1	-1.12109192E-5	-7.98702274E-7	-8.34464997E-10	5.30007315E+0	1.00000000E+0	1.00000000E+0	1.00000000E+0	1.00000000E+0	1.00000000E+0	3.00000000E+0	-7.39992142E-1	-6.27911140E-6	-2.74181360E-7	-1.54972069E-9
5.40003014E+0	1.00000000E+0	1.00000000E+0	1.00000000E+0	1.00000000E+0	1.00000000E+0	3.00000000E+0	-7.34986186E-1	-6.23983124E-6	-3.99979949E-1	-1.54972069E-9	5.40000582E+0	1.00000000E+0	1.00000000E+0	1.00000000E+0	1.00000000E+0	1.00000000E+0	3.00000000E+0	-7.34984279E-1	-1.10535630E-5	-8.22544109E-7	-8.34464997E-11	5.40000582E+0	1.00000000E+0	1.00000000E+0	1.00000000E+0	1.00000000E+0	1.00000000E+0	3.00000000E+0	-7.34983087E-1	-6.19459161E-6	1.01327896E-6	-1.33514400E-9
5.50006390E+0	1.00000000E+0	1.00000000E+0	1.00000000E+0	1.00000000E+0	1.00000000E+0	3.00000000E+0	-7.29997635E-1	-6.14559622E-6	-3.99979591E-1	-1.32322309E-9	5.50002384E+0	1.00000000E+0	1.00000000E+0	1.00000000E+0	1.00000000E+0	1.00000000E+0	3.00000000E+0	-7.29994297E-1	-1.09034781E-5	-1.14440923E-6	-3.69548780E-10	5.50001192E+0	1.00000000E+0	1.00000000E+0	1.00000000E+0	1.00000000E+0	1.00000000E+0	3.00000000E+0	-7.29993820E-1	-6.11448331E-6	8.22544109E-7	-1.35898581E-9
5.60005093E+0	1.00000000E+0	1.00000000E+0	1.00000000E+0	1.00000000E+0	1.00000000E+0	3.00000000E+0	-7.24987984E-1	-6.05587957E-6	-3.99979115E-1	-1.08480447E-9	5.60003805E+0	1.00000000E+0	1.00000000E+0	1.00000000E+0	1.00000000E+0	1.00000000E+0	3.00000000E+0	-7.24984884E-1	-1.07556589E-5	2.86102306E-7	-3.69548780E-10	5.60001707E+0	1.00000000E+0	1.00000000E+0	1.00000000E+0	1.00000000E+0	1.00000000E+0	3.00000000E+0	-7.24983692E-1	-6.03473200E-6	2.38418579E-7	-1.43051149E-9
5.70002890E+0	1.00000000E+0	1.00000000E+0	1.00000000E+0	1.00000000E+0	1.00000000E+0	3.00000000E+0	-7.19995379E-1	-5.96642485E-6	-3.99979234E-1	-1.43051149E-9	5.70005798E+0	1.00000000E+0	1.00000000E+0	1.00000000E+0	1.00000000E+0	1.00000000E+0	3.00000000E+0	-7.19991684E-1	-1.06105808E-5	-9.53674331E-8	-2.38418563E-10	5.70002794E+0	1.00000000E+0	1.00000000E+0	1.00000000E+0	1.00000000E+0	1.00000000E+0	3.00000000E+0	-7.19994783E-1	-5.95724623E-6	2.86102306E-7	-1.26361843E-9
5.80005312E+0	1.00000000E+0	1.00000000E+0	1.00000000E+0	1.00000000E+0	1.00000000E+0	3.00000000E+0	-7.14984894E-1	-5.88146440E-6	-3.99978518E-1	-1.08480447E-9	5.80002022E+0	1.00000000E+0	1.00000000E+0	1.00000000E+0	1.00000000E+0	1.00000000E+0	3.00000000E+0	-7.14983225E-1	-1.04701521E-5	8.70227836E-7	-3.45706935E-10	5.80005884E+0	1.00000000E+0	1.00000000E+0	1.00000000E+0	1.00000000E+0	1.00000000E+0	3.00000000E+0	-7.14981914E-1	-5.88190596E-6	3.57627883E-8	-1.03712083E-9
5.90001202E+0	1.00000000E+0	1.00000000E+0	1.00000000E+0	1.00000000E+0	1.00000000E+0	3.00000000E+0	-7.09994316E-1	-5.79775542E-6	-3.99978042E-1	-1.09672549E-9	5.90001488E+0	1.00000000E+0	1.00000000E+0	1.00000000E+0	1.00000000E+0	1.00000000E+0	3.00000000E+0	-7.09994078E-1	-1.03333005E-5	3.93390650E-7	-1.00135800E-9	5.90003920E+0	1.00000000E+0	1.00000000E+0	1.00000000E+0	1.00000000E+0	1.00000000E+0	3.00000000E+0	-7.09993482E-1	-5.80990354E-6	7.15255766E-8	-1.49011603E-9
6.00000811E+0	1.00000000E+0	1.00000000E+0	1.00000000E+0	1.00000000E+0	1.00000000E+0	3.00000000E+0	-7.05002427E-1	-5.70759767E-6	-3.99977565E-1	-1.31130218E-9	6.00002623E+0	1.00000000E+0	1.00000000E+0	1.00000000E+0	1.00000000E+0	1.00000000E+0	3.00000000E+0	-7.05000281E-1	-1.01978785E-5	-1.19209290E-7	-4.64916217E-10	6.00003815E+0	1.00000000E+0	1.00000000E+0	1.00000000E+0	1.00000000E+0	1.00000000E+0	3.00000000E+0	-7.04998732E-1	-5.73766238E-6	5.96046448E-7	-1.16825105E-9
6.10003805E+0	1.00000000E+0	1.00000000E+0	1.00000000E+0	1.00000000E+0	1.00000000E+0	3.00000000E+0	-6.99995399E-1	-5.63204276E-6	-3.99976850E-1	-1.46627421E-9	6.10005379E+0	1.00000000E+0	1.00000000E+0	1.00000000E+0	1.00000000E+0	1.00000000E+0	3.00000000E+0	-6.99989080E-1	-1.00674633E-5	1.78813934E-7	-6.19888307E-10	6.10001898E+0	1.00000000E+0	1.00000000E+0	1.00000000E+0	1.00000000E+0	1.00000000E+0	3.00000000E+0	-6.99988842E-1	-5.66971312E-6	-6.67572010E-7	-1.70469283E-9
6.20001888E+0	1.00000000E+0	1.00000000E+0	1.00000000E+0	1.00000000E+0	1.00000000E+0	3.00000000E+0	-6.95000291E-1	-5.54937105E-6	-3.99976730E-1	-1.74045556E-9	6.20000219E+0	1.00000000E+0	1.00000000E+0	1.00000000E+0	1.00000000E+0	1.00000000E+0	3.00000000E+0	-6.94998980E-1	-9.93931371E-6	2.62260443E-7	-5.12599907E-10	6.20003414E+0	1.00000000E+0	1.00000000E+0	1.00000000E+0	1.00000000E+0	1.00000000E+0	3.00000000E+0	-6.94999456E-1	-5.60081025E-6	3.45706951E-7	-1.22785571E-9
6.30003405E+0	1.00000000E+0	1.00000000E+0	1.00000000E+0	1.00000000E+0	1.00000000E+0	3.00000000E+0	-6.89991236E-1	-5.47399486E-6	-3.99976611E-1	-1.51395796E-9	6.30005312E+0	1.00000000E+0	1.00000000E+0	1.00000000E+0	1.00000000E+0	1.00000000E+0	3.00000000E+0	-6.89989090E-1	-9.81330959E-6	5.96046448E-7	-3.09944154E-10	6.30001307E+0	1.00000000E+0	1.00000000E+0	1.00000000E+0	1.00000000E+0	1.00000000E+0	3.00000000E+0	-6.89991236E-1	-5.53381460E-6	1.41859061E-6	-1.03712083E-9
6.40001106E+0	1.00000000E+0	1.00000000E+0	1.00000000E+0	1.00000000E+0	1.00000000E+0	3.00000000E+0	-6.84999466E-1	-5.40147994E-6	-3.99977803E-1	-1.50203705E-9	6.40000820E+0	1.00000000E+0	1.00000000E+0	1.00000000E+0	1.00000000E+0	1.00000000E+0	3.00000000E+0	-6.84999108E-1	-9.68992754E-6	9.53674316E-7	-2.02655781E-10	6.40004206E+0	1.00000000E+0	1.00000000E+0	1.00000000E+0	1.00000000E+0	1.00000000E+0	3.00000000E+0	-6.84998751E-1	-5.47039554E-6	3.93390650E-7	-1.50203705E-9
6.50000477E+0	1.00000000E+0	1.00000000E+0	1.00000000E+0	1.00000000E+0	1.00000000E+0	3.00000000E+0	-6.79989338E-1	-5.32525746E-6	-3.99978399E-1	-1.74045556E-9	6.50006104E+0	1.00000000E+0	1.00000000E+0	1.00000000E+0	1.00000000E+0	1.00000000E+0	3.00000000E+0	-6.79990530E-1	-9.56940676E-6	1.94311156E-6	1.19209287E-11	6.50001812E+0	1.00000000E+0	1.00000000E+0	1.00000000E+0	1.00000000E+0	1.00000000E+0	3.00000000E+0	-6.79989457E-1	-5.40673773E-6	7.03334820E-7	-1.53779978E-9
6.60000706E+0	1.00000000E+0	1.00000000E+0	1.00000000E+0	1.00000000E+0	1.00000000E+0	3.00000000E+0	-6.74996495E-1	-5.26019312E-6	-3.99976730E-1	-1.68085090E-9	6.60005379E+0	1.00000000E+0	1.00000000E+0	1.00000000E+0	1.00000000E+0	1.00000000E+0	3.00000000E+0	-6.74996138E-1	-9.45270131E-6	1.53779990E-6	-3.57627872E-10	6.60006905E+0	1.00000000E+0	1.00000000E+0	1.00000000E+0	1.00000000E+0	1.00000000E+0	3.00000000E+0	-6.74996376E-1	-5.34689434E-6	-2.98023224E-7	-1.28746025E-9
6.70005608E+0	1.00000000E+0	1.00000000E+0	1.00000000E+0	1.00000000E+0	1.00000000E+0	3.00000000E+0	-6.69988036E-1	-5.18016805E-6	-3.99977207E-1	-1.04904174E-9	6.70000792E+0	1.00000000E+0	1.00000000E+0	1.00000000E+0	1.00000000E+0	1.00000000E+0	3.00000000E+0	-6.69989586E-1	-9.33766387E-6	1.20401387E-6	-2.26497640E-10	6.70004702E+0	1.00000000E+0	1.00000000E+0	1.00000000E+0	1.00000000E+0	1.00000000E+0	3.00000000E+0	-6.69987202E-1	-5.28740929E-6	7.15255766E-8	-1.29938127E-9
6.80004978E+0	1.00000000E+0	1.00000000E+0	1.00000000E+0	1.00000000E+0	1.00000000E+0	3.00000000E+0	-6.64993644E-1	-5.11468625E-6	-3.99976254E-1	-1.51395796E-9	6.80007410E+0	1.00000000E+0	1.00000000E+0	1.00000000E+0	1.00000000E+0	1.00000000E+0	3.00000000E+0	-6.64996386E-1	-9.22691834E-6	-1.66893003E-7	4.76837146E-11	6.80007076E+0	1.00000000E+0	1.00000000E+0	1.00000000E+0	1.00000000E+0	1.00000000E+0	3.00000000E+0	-6.64997101E-1	-5.22875825E-6	6.43730175E-7	-1.33514400E-9
6.90006495E+0	1.00000000E+0	1.00000000E+0	1.00000000E+0	1.00000000E+0	1.00000000E+0	3.00000000E+0	-6.59985065E-1	-5.05454545E-6	-3.99976850E-1	-1.14440912E-9	6.90003395E+0	1.00000000E+0	1.00000000E+0	1.00000000E+0	1.00000000E+0	1.00000000E+0	3.00000000E+0	-6.59986019E-1	-9.11533880E-6	-9.77516152E-7	3.57627851E-11	6.90003014E+0	1.00000000E+0	1.00000000E+0	1.00000000E+0	1.00000000E+0	1.00000000E+0	3.00000000E+0	-6.59986377E-1	-5.17165699E-6	-8.34465013E-8	-1.04904174E-9
7.00005007E+0	1.00000000E+0	1.00000000E+0	1.00000000E+0	1.00000000E+0	1.00000000E+0	3.00000000E+0	-6.54994607E-1	-4.99488124E-6	-3.99977446E-1	-1.80006021E-9	7.00001287E+0	1.00000000E+0	1.00000000E+0	1.00000000E+0	1.00000000E+0	1.00000000E+0	3.00000000E+0	-6.54994726E-1	-9.00876603E-6	-1.88350680E-6	1.66892999E-10	7.00007486E+0	1.00000000E+0	1.00000000E+0	1.00000000E+0	1.00000000E+0	1.00000000E+0	3.00000000E+0	-6.54995918E-1	-5.11610551E-6	-3.69548815E-7	-9.53674251E-10
7.10001278E+0	1.00000000E+0	1.00000000E+0	1.00000000E+0	1.00000000E+0	1.00000000E+0	3.00000000E+0	-6.49983406E-1	-4.92932804E-6	-3.99978042E-1	-1.40666956E-9	7.10005522E+0	1.00000000E+0	1.00000000E+0	1.00000000E+0	1.00000000E+0	1.00000000E+0	3.00000000E+0	-6.49985313E-1	-8.90374213E-6	-2.27689748E-6	2.50339499E-10	7.10000896E+0	1.00000000E+0	1.00000000E+0	1.00000000E+0	1.00000000E+0	1.00000000E+0	3.00000000E+0	-6.49986148E-1	-5.06031529E-6	-1.08480458E-6	-1.16825105E-9
7.20004797E+0	1.00000000E+0	1.00000000E+0	1.00000000E+0	1.00000000E+0	1.00000000E+0	3.00000000E+0	-6.44992709E-1	-4.86897216E-6	-3.99977326E-1	-1.56164170E-9	7.20004892E+0	1.00000000E+0	1.00000000E+0	1.00000000E+0	1.00000000E+0	1.00000000E+0	3.00000000E+0	-6.44992828E-1	-8.79931486E-6	-2.01463695E-6	4.41074371E-10	7.20006323E+0	1.00000000E+0	1.00000000E+0	1.00000000E+0	1.00000000E+0	1.00000000E+0	3.00000000E+0	-6.44994140E-1	-5.00738633E-6	-1.35898597E-6	-1.22785571E-9
7.30004501E+0	1.00000000E+0	1.00000000E+0	1.00000000E+0	1.00000000E+0	1.00000000E+0	3.00000000E+0	-6.39984488E-1	-4.80239396E-6	-3.99976850E-1	-1.94311145E-9	7.30005884E+0	1.00000000E+0	1.00000000E+0	1.00000000E+0	1.00000000E+0	1.00000000E+0	3.00000000E+0	-6.39986515E-1	-8.69572159E-6	-1.85966496E-6	-2.62260436E-10	7.30006313E+0	1.00000000E+0	1.00000000E+0	1.00000000E+0	1.00000000E+0	1.00000000E+0	3.00000000E+0	-6.39986157E-1	-4.95553058E-6	-1.96695328E-6	-1.07288356E-9
7.40005016E+0	1.00000000E+0	1.00000000E+0	1.00000000E+0	1.00000000E+0	1.00000000E+0	3.00000000E+0	-6.34992003E-1	-4.74673516E-6	-3.99979234E-1	-1.94311145E-9	7.40002108E+0	1.00000000E+0	1.00000000E+0	1.00000000E+0	1.00000000E+0	1.00000000E+0	3.00000000E+0	-6.34996772E-1	-8.59737429E-6	-1.91926961E-6	-4.17232499E-10	7.40003109E+0	1.00000000E+0	1.00000000E+0	1.00000000E+0	1.00000000E+0	1.00000000E+0	3.00000000E+0	-6.34996176E-1	-4.90427055E-6	-1.44243245E-6	-1.33514400E-9
7.50001097E+0	1.00000000E+0	1.00000000E+0	1.00000000E+0	1.00000000E+0	1.00000000E+0	3.00000000E+0	-6.29985690E-1	-4.68782173E-6	-3.99977088E-1	-2.03847872E-9	7.50006104E+0	1.00000000E+0	1.00000000E+0	1.00000000E+0	1.00000000E+0	1.00000000E+0	3.00000000E+0	-6.29987001E-1	-8.49676144E-6	-1.39474867E-6	-2.74181372E-10	7.50007582E+0	1.00000000E+0	1.00000000E+0	1.00000000E+0	1.00000000E+0	1.00000000E+0	3.00000000E+0	-6.29986048E-1	-4.85336795E-6	-8.34465027E-7	-1.45435330E-9
7.60005093E+0	1.00000000E+0	1.00000000E+0	1.00000000E+0	1.00000000E+0	1.00000000E+0	3.00000000E+0	-6.24993324E-1	-4.63316428E-6	-3.99977446E-1	-2.13384621E-9	7.60003614E+0	1.00000000E+0	1.00000000E+0	1.00000000E+0	1.00000000E+0	1.00000000E+0	3.00000000E+0	-6.24994278E-1	-8.39948734E-6	-4.88758076E-7	1.43051140E-10	7.60001707E+0	1.00000000E+0	1.00000000E+0	1.00000000E+0	1.00000000E+0	1.00000000E+0	3.00000000E+0	-6.24995708E-1	-4.80473045E-6	-1.49011612E-6	-1.25169752E-9
7.70006323E+0	1.00000000E+0	1.00000000E+0	1.00000000E+0	1.00000000E+0	1.00000000E+0	3.00000000E+0	-6.19982004E-1	-4.58220211E-6	-3.99976969E-1	-1.59740443E-9	7.70000601E+0	1.00000000E+0	1.00000000E+0	1.00000000E+0	1.00000000E+0	1.00000000E+0	3.00000000E+0	-6.19984269E-1	-8.30447698E-6	-7.27176655E-7	-5.96046407E-11	7.70004988E+0	1.00000000E+0	1.00000000E+0	1.00000000E+0	1.00000000E+0	1.00000000E+0	3.00000000E+0	-6.19984388E-1	-4.75549723E-6	-1.59740455E-6	-1.34706490E-9
7.80005407E+0	1.00000000E+0	1.00000000E+0	1.00000000E+0	1.00000000E+0	1.00000000E+0	3.00000000E+0	-6.14989758E-1	-4.51945061E-6	-3.99977088E-1	-1.32322309E-9	7.80007410E+0	1.00000000E+0	1.00000000E+0	1.00000000E+0	1.00000000E+0	1.00000000E+0	3.00000000E+0	-6.14992619E-1	-8.20660625E-6	-5.60283695E-7	2.62260436E-10	7.80004311E+0	1.00000000E+0	1.00000000E+0	1.00000000E+0	1.00000000E+0	1.00000000E+0	3.00000000E+0	-6.14991903E-1	-4.70876694E-6	-1.77621848E-6	-1.31130218E-9
7.90007401E+0	1.00000000E+0	1.00000000E+0	1.00000000E+0	1.00000000E+0	1.00000000E+0	3.00000000E+0	-6.09979987E-1	-4.46821423E-6	-3.99977207E-1	-2.06232076E-9	7.90004396E+0	1.00000000E+0	1.00000000E+0	1.00000000E+0	1.00000000E+0	1.00000000E+0	3.00000000E+0	-6.09982729E-1	-8.11219252E-6	9.53674316E-7	1.66892999E-10	7.90004587E+0	1.00000000E+0	1.00000000E+0	1.00000000E+0	1.00000000E+0	1.00000000E+0	3.00000000E+0	-6.09982252E-1	-4.66179881E-6	-1.41859061E-6	-1.63316727E-9
8.00003147E+0	1.00000000E+0	1.00000000E+0	1.00000000E+0	1.00000000E+0	1.00000000E+0	3.00000000E+0	-6.04987621E-1	-4.41583370E-6	-3.99979234E-1	-1.78813930E-9	8.00006962E+0	1.00000000E+0	1.00000000E+0	1.00000000E+0	1.00000000E+0	1.00000000E+0	3.00000000E+0	-6.04989171E-1	-8.01646729E-6	4.05311596E-7	2.74181372E-10	8.00000858E+0	1.00000000E+0	1.00000000E+0	1.00000000E+0	1.00000000E+0	1.00000000E+0	3.00000000E+0	-6.04991317E-1	-4.61614172E-6	-3.58819966E-6	-1.58548352E-9
8.10006237E+0	1.00000000E+0	1.00000000E+0	1.00000000E+0	1.00000000E+0	1.00000000E+0	3.00000000E+0	-5.99978566E-1	-4.36379878E-6	-3.99980187E-1	-2.16960894E-9	8.10003090E+0	1.00000000E+0	1.00000000E+0	1.00000000E+0	1.00000000E+0	1.00000000E+0	3.00000000E+0	-5.99980593E-1	-7.92098126E-6	6.79492985E-7	0.00000000E+0	8.10002422E+0	1.00000000E+0	1.00000000E+0	1.00000000E+0	1.00000000E+0	1.00000000E+0	3.00000000E+0	-5.99981666E-1	-4.57191481E-6	-2.59876265E-6	-1.60932534E-9
8.20007324E+0	1.00000000E+0	1.00000000E+0	1.00000000E+0	1.00000000E+0	1.00000000E+0	3.00000000E+0	-5.94985485E-1	-4.31112039E-6	-3.99981380E-1	-2.33650210E-9	8.20000744E+0	1.00000000E+0	1.00000000E+0	1.00000000E+0	1.00000000E+0	1.00000000E+0	3.00000000E+0	-5.94987750E-1	-7.82704410E-6	2.26497647E-7	-3.33785999E-10	8.20003986E+0	1.00000000E+0	1.00000000E+0	1.00000000E+0	1.00000000E+0	1.00000000E+0	3.00000000E+0	-5.94989777E-1	-4.52756922E-6	-1.44243245E-6	-1.40666956E-9
8.30002213E+0	1.00000000E+0	1.00000000E+0	1.00000000E+0	1.00000000E+0	1.00000000E+0	3.00000000E+0	-5.89977860E-1	-4.26036104E-6	-3.99982452E-1	-1.96695327E-9	8.30002880E+0	1.00000000E+0	1.00000000E+0	1.00000000E+0	1.00000000E+0	1.00000000E+0	3.00000000E+0	-5.89978814E-1	-7.73048396E-6	3.21865087E-7	-1.19209281E-10	8.30002308E+0	1.00000000E+0	1.00000000E+0	1.00000000E+0	1.00000000E+0	1.00000000E+0	3.00000000E+0	-5.89982510E-1	-4.48429591E-6	-2.87294392E-6	-1.32322309E-9
8.40002060E+0	1.00000000E+0	1.00000000E+0	1.00000000E+0	1.00000000E+0	1.00000000E+0	3.00000000E+0	-5.84984064E-1	-4.21072218E-6	-3.99981141E-1	-2.18152985E-9	8.40004063E+0	1.00000000E+0	1.00000000E+0	1.00000000E+0	1.00000000E+0	1.00000000E+0	3.00000000E+0	-5.84995270E-1	-7.63630942E-6	4.76837165E-8	-1.90734858E-10	8.40001678E+0	1.00000000E+0	1.00000000E+0	1.00000000E+0	1.00000000E+0	1.00000000E+0	3.00000000E+0	-5.84986806E-1	-4.44197667E-6	-3.25441374E-6	-8.82148743E-10
8.50004768E+0	1.00000000E+0	1.00000000E+0	1.00000000E+0	1.00000000E+0	1.00000000E+0	3.00000000E+0	-5.79979062E-1	-4.16209696E-6	-3.99980307E-1	-1.64508818E-9	8.50006485E+0	1.00000000E+0	1.00000000E+0	1.00000000E+0	1.00000000E+0	1.00000000E+0	3.00000000E+0	-5.79979539E-1	-7.53843824E-6	1.66893003E-7	2.02655781E-10	8.50001717E+0	1.00000000E+0	1.00000000E+0	1.00000000E+0	1.00000000E+0	1.00000000E+0	3.00000000E+0	-5.79981327E-1	-4.39930000E-6	-2.37226482E-6	-1.32322309E-9
8.60004616E+0	1.00000000E+0	1.00000000E+0	1.00000000E+0	1.00000000E+0	1.00000000E+0	3.00000000E+0	-5.74985743E-1	-4.11385281E-6	-3.99981737E-1	-1.99079508E-9	8.60003376E+0	1.00000000E+0	1.00000000E+0	1.00000000E+0	1.00000000E+0	1.00000000E+0	3.00000000E+0	-5.74987173E-1	-7.43782539E-6	3.21865087E-7	3.21865062E-10	8.60002613E+0	1.00000000E+0	1.00000000E+0	1.00000000E+0	1.00000000E+0	1.00000000E+0	3.00000000E+0	-5.74988604E-1	-4.35698075E-6	-7.15255737E-7	-1.40666956E-9
8.70006180E+0	1.00000000E+0	1.00000000E+0	1.00000000E+0	1.00000000E+0	1.00000000E+0	3.00000000E+0	-5.69993734E-1	-4.06254503E-6	-3.99979830E-1	-1.72853465E-9	8.70004559E+0	1.00000000E+0	1.00000000E+0	1.00000000E+0	1.00000000E+0	1.00000000E+0	3.00000000E+0	-5.69994450E-1	-7.33625939E-6	1.31130221E-7	2.14576718E-10	8.70005226E+0	1.00000000E+0	1.00000000E+0	1.00000000E+0	1.00000000E+0	1.00000000E+0	3.00000000E+0	-5.69995880E-1	-4.31489980E-6	-1.01327896E-6	-1.18017196E-9
8.80000782E+0	1.00000000E+0	1.00000000E+0	1.00000000E+0	1.00000000E+0	1.00000000E+0	3.00000000E+0	-5.64983010E-1	-4.01647094E-6	-3.99980783E-1	-1.66892999E-9	8.80000114E+0	1.00000000E+0	1.00000000E+0	1.00000000E+0	1.00000000E+0	1.00000000E+0	3.00000000E+0	-5.64985991E-1	-7.23159337E-6	7.27176655E-7	1.43051140E-10	8.80002022E+0	1.00000000E+0	1.00000000E+0	1.00000000E+0	1.00000000E+0	1.00000000E+0	3.00000000E+0	-5.64988732E-1	-4.27424948E-6	-1.41859061E-6	-1.31130218E-9
8.90004730E+0	1.00000000E+0	1.00000000E+0	1.00000000E+0	1.00000000E+0	1.00000000E+0	3.00000000E+0	-5.59993029E-1	-3.97133817E-6	-3.99980187E-1	-1.87158578E-9	8.90000725E+0	1.00000000E+0	1.00000000E+0	1.00000000E+0	1.00000000E+0	1.00000000E+0	3.00000000E+0	-5.59993625E-1	-7.12394740E-6	-2.14576730E-7	-1.19209281E-10	8.90000629E+0	1.00000000E+0	1.00000000E+0	1.00000000E+0	1.00000000E+0	1.00000000E+0	3.00000000E+0	-5.59995294E-1	-4.23204938E-6	-1.49011612E-6	-1.56164170E-9
9.00007153E+0	1.00000000E+0	1.00000000E+0	1.00000000E+0	1.00000000E+0	1.00000000E+0	3.00000000E+0	-5.54984212E-1	-3.92448874E-6	-3.99979830E-1	-1.91926941E-9	9.00002193E+0	1.00000000E+0	1.00000000E+0	1.00000000E+0	1.00000000E+0	1.00000000E+0	3.00000000E+0	-5.54985404E-1	-7.00902956E-6	-4.41074377E-7	-1.19209287E-11	9.00005817E+0	1.00000000E+0	1.00000000E+0	1.00000000E+0	1.00000000E+0	1.00000000E+0	3.00000000E+0	-5.54984927E-1	-4.19008757E-6	-1.71661384E-6	-7.74860343E-10
9.10000896E+0	1.00000000E+0	1.00000000E+0	1.00000000E+0	1.00000000E+0	1.00000000E+0	3.00000000E+0	-5.49992919E-1	-3.87675755E-6	-3.99980426E-1	-1.64508818E-9	9.10006714E+0	1.00000000E+0	1.00000000E+0	1.00000000E+0	1.00000000E+0	1.00000000E+0	3.00000000E+0	-5.49994707E-1	-6.88993941E-6	-3.09944170E-7	4.17232499E-10	9.10002708E+0	1.00000000E+0	1.00000000E+0	1.00000000E+0	1.00000000E+0	1.00000000E+0	3.00000000E+0	-5.49994826E-1	-4.14860278E-6	-2.06232085E-6	-1.33514400E-9
9.20006084E+0	1.00000000E+0	1.00000000E+0	1.00000000E+0	1.00000000E+0	1.00000000E+0	3.00000000E+0	-5.44985175E-1	-3.83044471E-6	-3.99978995E-1	-2.03847872E-9	9.20007038E+0	1.00000000E+0	1.00000000E+0	1.00000000E+0	1.00000000E+0	1.00000000E+0	3.00000000E+0	-5.44986129E-1	-6.76381615E-6	1.83582313E-6	4.76837146E-11	9.20005035E+0	1.00000000E+0	1.00000000E+0	1.00000000E+0	1.00000000E+0	1.00000000E+0	3.00000000E+0	-5.44987798E-1	-4.10556822E-6	-8.70227836E-7	-1.12056731E-9
9.30007267E+0	1.00000000E+0	1.00000000E+0	1.00000000E+0	1.00000000E+0	1.00000000E+0	3.00000000E+0	-5.39994240E-1	-3.79042626E-6	-3.99978757E-1	-2.27689734E-9	9.30006790E+0	1.00000000E+0	1.00000000E+0	1.00000000E+0	1.00000000E+0	1.00000000E+0	3.00000000E+0	-5.39993525E-1	-6.62970569E-6	1.18017203E-6	6.43730125E-10	9.30001259E+0	1.00000000E+0	1.00000000E+0	1.00000000E+0	1.00000000E+0	1.00000000E+0	3.00000000E+0	-5.39995313E-1	-4.06289109E-6	2.14576730E-7	-1.75237647E-9
9.40005207E+0	1.00000000E+0	1.00000000E+0	1.00000000E+0	1.00000000E+0	1.00000000E+0	3.00000000E+0	-5.34984946E-1	-3.74133583E-6	-3.99979353E-1	-2.43186937E-9	9.40006638E+0	1.00000000E+0	1.00000000E+0	1.00000000E+0	1.00000000E+0	1.00000000E+0	3.00000000E+0	-5.34985781E-1	-6.48820424E-6	1.13248825E-6	-1.43051140E-10	9.40004444E+0	1.00000000E+0	1.00000000E+0	1.00000000E+0	1.00000000E+0	1.00000000E+0	3.00000000E+0	-5.34984708E-1	-4.01914122E-6	1.07288365E-7	-1.59740443E-9
9.50004578E+0	1.00000000E+0	1.00000000E+0	1.00000000E+0	1.00000000E+0	1.00000000E+0	3.00000000E+0	-5.29989839E-1	-3.69650115E-6	-3.99979115E-1	-1.66892999E-9	9.50005531E+0	1.00000000E+0	1.00000000E+0	1.00000000E+0	1.00000000E+0	1.00000000E+0	3.00000000E+0	-5.29992223E-1	-6.33549735E-6	-2.86102306E-7	1.31130218E-10	9.50001907E+0	1.00000000E+0	1.00000000E+0	1.00000000E+0	1.00000000E+0	1.00000000E+0	3.00000000E+0	-5.29994488E-1	-3.97348413E-6	-2.57492070E-6	-1.28746025E-9
9.60003662E+0	1.00000000E+0	1.00000000E+0	1.00000000E+0	1.00000000E+0	1.00000000E+0	3.00000000E+0	-5.24982333E-1	-3.64973539E-6	-3.99979115E-1	-1.82390203E-9	9.60006046E+0	1.00000000E+0	1.00000000E+0	1.00000000E+0	1.00000000E+0	1.00000000E+0	3.00000000E+0	-5.24983406E-1	-6.17039223E-6	1.90734866E-7	-2.98023217E-10	9.60006237E+0	1.00000000E+0	1.00000000E+0	1.00000000E+0	1.00000000E+0	1.00000000E+0	3.00000000E+0	-5.24982810E-1	-3.92782704E-6	-3.20672984E-6	-1.22785571E-9
9.70005608E+0	1.00000000E+0	1.00000000E+0	1.00000000E+0	1.00000000E+0	1.00000000E+0	3.00000000E+0	-5.19988418E-1	-3.60579475E-6	-3.99979234E-1	-1.95503236E-9	9.70001221E+0	1.00000000E+0	1.00000000E+0	1.00000000E+0	1.00000000E+0	1.00000000E+0	3.00000000E+0	-5.19989371E-1	-5.99074383E-6	1.39474867E-6	7.03334779E-10	9.70003891E+0	1.00000000E+0	1.00000000E+0	1.00000000E+0	1.00000000E+0	1.00000000E+0	3.00000000E+0	-5.19989491E-1	-3.87954742E-6	-2.44379044E-6	-8.70227779E-10
9.80003834E+0	1.00000000E+0	1.00000000E+0	1.00000000E+0	1.00000000E+0	1.00000000E+0	3.00000000E+0	-5.14979959E-1	-3.55864745E-6	-3.99980187E-1	-1.75237647E-9	9.80006790E+0	1.00000000E+0	1.00000000E+0	1.00000000E+0	1.00000000E+0	1.00000000E+0	3.00000000E+0	-5.14981508E-1	-5.79524067E-6	1.35898597E-6	4.88758090E-10	9.80007076E+0	1.00000000E+0	1.00000000E+0	1.00000000E+0	1.00000000E+0	1.00000000E+0	3.00000000E+0	-5.14982462E-1	-3.82804910E-6	-1.88350680E-6	-1.39474865E-9
9.90006065E+0	1.00000000E+0	1.00000000E+0	1.00000000E+0	1.00000000E+0	1.00000000E+0	3.00000000E+0	-5.09988904E-1	-3.51439712E-6	-3.99978161E-1	-2.22921370E-9	9.90003586E+0	1.00000000E+0	1.00000000E+0	1.00000000E+0	1.00000000E+0	1.00000000E+0	3.00000000E+0	-5.09991527E-1	-5.58328657E-6	2.03847890E-6	4.64916217E-10	9.90005779E+0	1.00000000E+0	1.00000000E+0	1.00000000E+0	1.00000000E+0	1.00000000E+0	3.00000000E+0	-5.09991646E-1	-3.77440460E-6	-3.02791591E-6	-1.60932534E-9
1.00000219E+1	1.00000000E+0	1.00000000E+0	1.00000000E+0	1.00000000E+0	1.00000000E+0	3.00000000E+0	-5.04979014E-1	-3.46708293E-6	-3.99979949E-1	-1.82390203E-9	1.00000257E+1	1.00000000E+0	1.00000000E+0	1.00000000E+0	1.00000000E+0	1.00000000E+0	3.00000000E+0	-5.04979491E-1	-5.35094750E-6	-1.19209290E-7	5.12599907E-10	1.00000286E+1	1.00000000E+0	1.00000000E+0	1.00000000E+0	1.00000000E+0	1.00000000E+0	3.00000000E+0	-5.04981756E-1	-3.71801866E-6	-3.54051599E-6	-1.58548352E-9
1.01000509E+1	1.00000000E+0	1.00000000E+0	1.00000000E+0	1.00000000E+0	1.00000000E+0	3.00000000E+0	-4.99986529E-1	-3.41789723E-6	-3.99978638E-1	-1.78813930E-9	1.01000719E+1	1.00000000E+0	1.00000000E+0	1.00000000E+0	1.00000000E+0	1.00000000E+0	3.00000000E+0	-4.99988317E-1	-5.09798565E-6	5.36441803E-7	8.34464997E-11	1.01000633E+1	1.00000000E+0	1.00000000E+0	1.00000000E+0	1.00000000E+0	1.00000000E+0	3.00000000E+0	-4.99989510E-1	-3.65769870E-6	-3.36170206E-6	-1.62124625E-9
1.02000256E+1	1.00000000E+0	1.00000000E+0	1.00000000E+0	1.00000000E+0	1.00000000E+0	3.00000000E+0	-4.94980693E-1	-3.36893800E-6	-3.99977565E-1	-1.63316727E-9	1.02000570E+1	1.00000000E+0	1.00000000E+0	1.00000000E+0	1.00000000E+0	1.00000000E+0	3.00000000E+0	-4.94982362E-1	-4.82153928E-6	-1.19209291E-8	-2.38418563E-10	1.02000465E+1	1.00000000E+0	1.00000000E+0	1.00000000E+0	1.00000000E+0	1.00000000E+0	3.00000000E+0	-4.94984031E-1	-3.59213368E-6	-3.88622311E-6	-1.02519981E-9
1.03000221E+1	1.00000000E+0	1.00000000E+0	1.00000000E+0	1.00000000E+0	1.00000000E+0	3.00000000E+0	-4.89989161E-1	-3.31945421E-6	-3.99979115E-1	-1.45435330E-9	1.03000336E+1	1.00000000E+0	1.00000000E+0	1.00000000E+0	1.00000000E+0	1.00000000E+0	3.00000000E+0	-4.89991307E-1	-4.51862843E-6	4.76837165E-8	1.19209287E-11	1.03000650E+1	1.00000000E+0	1.00000000E+0	1.00000000E+0	1.00000000E+0	1.00000000E+0	3.00000000E+0	-4.89992976E-1	-3.52215784E-6	-4.92334357E-6	-1.54972069E-9
1.04000216E+1	1.00000000E+0	1.00000000E+0	1.00000000E+0	1.00000000E+0	1.00000000E+0	3.00000000E+0	-4.84981298E-1	-3.26708550E-6	-3.99979234E-1	-1.80006021E-9	1.04000063E+1	1.00000000E+0	1.00000000E+0	1.00000000E+0	1.00000000E+0	1.00000000E+0	3.00000000E+0	-4.84981418E-1	-4.18663058E-6	8.46385944E-7	-2.14576718E-10	1.04000292E+1	1.00000000E+0	1.00000000E+0	1.00000000E+0	1.00000000E+0	1.00000000E+0	3.00000000E+0	-4.84982371E-1	-3.44514865E-6	-4.16040439E-6	-9.41753342E-10
1.05000629E+1	1.00000000E+0	1.00000000E+0	1.00000000E+0	1.00000000E+0	1.00000000E+0	3.00000000E+0	-4.79990482E-1	-3.21066364E-6	-3.99978757E-1	-1.72853465E-9	1.05000372E+1	1.00000000E+0	1.00000000E+0	1.00000000E+0	1.00000000E+0	1.00000000E+0	3.00000000E+0	-4.79990721E-1	-3.82542612E-6	8.70227836E-7	-4.52995280E-10	1.05000134E+1	1.00000000E+0	1.00000000E+0	1.00000000E+0	1.00000000E+0	1.00000000E+0	3.00000000E+0	-4.79990959E-1	-3.35979485E-6	-4.23192978E-6	-1.19209287E-9
1.06000328E+1	1.00000000E+0	1.00000000E+0	1.00000000E+0	1.00000000E+0	1.00000000E+0	3.00000000E+0	-4.74979043E-1	-3.15486182E-6	-3.99980068E-1	-2.20537189E-9	1.06000214E+1	1.00000000E+0	1.00000000E+0	1.00000000E+0	1.00000000E+0	1.00000000E+0	3.00000000E+0	-4.74977851E-1	-3.42929388E-6	2.51531605E-6	3.57627851E-11	1.06000242E+1	1.00000000E+0	1.00000000E+0	1.00000000E+0	1.00000000E+0	1.00000000E+0	3.00000000E+0	-4.74981189E-1	-3.26740746E-6	-4.72068814E-6	-6.43730125E-10
1.07000465E+1	1.00000000E+0	1.00000000E+0	1.00000000E+0	1.00000000E+0	1.00000000E+0	3.00000000E+0	-4.69987869E-1	-3.09795132E-6	-3.99978399E-1	-2.08616258E-9	1.07000742E+1	1.00000000E+0	1.00000000E+0	1.00000000E+0	1.00000000E+0	1.00000000E+0	3.00000000E+0	-4.69985485E-1	-2.99990188E-6	1.97887425E-6	-1.43051140E-10	1.07000685E+1	1.00000000E+0	1.00000000E+0	1.00000000E+0	1.00000000E+0	1.00000000E+0	3.00000000E+0	-4.69989538E-1	-3.16619889E-6	-4.08887854E-6	-1.03712083E-9
1.08000422E+1	1.00000000E+0	1.00000000E+0	1.00000000E+0	1.00000000E+0	1.00000000E+0	3.00000000E+0	-4.64980364E-1	-3.03777438E-6	-3.99978161E-1	-2.27689734E-9	1.08000593E+1	1.00000000E+0	1.00000000E+0	1.00000000E+0	1.00000000E+0	1.00000000E+0	3.00000000E+0	-4.64978099E-1	-2.53129019E-6	2.43186946E-6	7.15255702E-11	1.08000002E+1	1.00000000E+0	1.00000000E+0	1.00000000E+0	1.00000000E+0	1.00000000E+0	3.00000000E+0	-4.64979768E-1	-3.05283083E-6	-4.50611105E-6	-9.17911525E-10
1.09000616E+1	1.00000000E+0	1.00000000E+0	1.00000000E+0	1.00000000E+0	1.00000000E+0	3.00000000E+0	-4.59988117E-1	-2.97350880E-6	-3.99978638E-1	-1.83582305E-9	1.09000158E+1	1.00000000E+0	1.00000000E+0	1.00000000E+0	1.00000000E+0	1.00000000E+0	3.00000000E+0	-4.59988117E-1	-2.02536603E-6	2.72989269E-6	-2.02655781E-10	1.09000072E+1	1.00000000E+0	1.00000000E+0	1.00000000E+0	1.00000000E+0	1.00000000E+0	3.00000000E+0	-4.59989429E-1	-2.92706500E-6	-4.02927390E-6	-1.66892999E-10
1.10000095E+1	1.00000000E+0	1.00000000E+0	1.00000000E+0	1.00000000E+0	1.00000000E+0	3.00000000E+0	-4.54976559E-1	-2.90725234E-6	-3.99978995E-1	-1.77621839E-9	1.10000191E+1	1.00000000E+0	1.00000000E+0	1.00000000E+0	1.00000000E+0	1.00000000E+0	3.00000000E+0	-4.54977155E-1	-1.47604953E-6	2.74181366E-6	-2.98023217E-10	1.10000525E+1	1.00000000E+0	1.00000000E+0	1.00000000E+0	1.00000000E+0	1.00000000E+0	3.00000000E+0	-4.54981685E-1	-2.78806692E-6	-4.07695779E-6	-8.94069652E-10
1.11000280E+1	1.00000000E+0	1.00000000E+0	1.00000000E+0	1.00000000E+0	1.00000000E+0	3.00000000E+0	-4.49988723E-1	-2.83709755E-6	-3.99979115E-1	-2.50339505E-9	1.11000423E+1	1.00000000E+0	1.00000000E+0	1.00000000E+0	1.00000000E+0	1.00000000E+0	3.00000000E+0	-4.49987054E-1	-8.87870840E-7	1.63316724E-6	-2.74181372E-10	1.11000614E+1	1.00000000E+0	1.00000000E+0	1.00000000E+0	1.00000000E+0	1.00000000E+0	3.00000000E+0	-4.49989080E-1	-2.63345260E-6	-5.45978537E-6	-9.29832433E-10
1.12000628E+1	1.00000000E+0	1.00000000E+0	1.00000000E+0	1.00000000E+0	1.00000000E+0	3.00000000E+0	-4.44976926E-1	-2.76056517E-6	-3.99978757E-1	-2.09808348E-9	1.12000113E+1	1.00000000E+0	1.00000000E+0	1.00000000E+0	1.00000000E+0	1.00000000E+0	3.00000000E+0	-4.44978237E-1	-2.50220324E-7	1.64508822E-6	-4.88758090E-10	1.12000046E+1	1.00000000E+0	1.00000000E+0	1.00000000E+0	1.00000000E+0	1.00000000E+0	3.00000000E+0	-4.44979429E-1	-2.45988372E-6	-4.41074371E-6	-9.77516179E-10
1.13000059E+1	1.00000000E+0	1.00000000E+0	1.00000000E+0	1.00000000E+0	1.00000000E+0	3.00000000E+0	-4.39988494E-1	-2.67808423E-6	-3.99978161E-1	-1.89542759E-9	1.13000269E+1	1.00000000E+0	1.00000000E+0	1.00000000E+0	1.00000000E+0	1.00000000E+0	3.00000000E+0	-4.39987421E-1	4.29391889E-7	9.89437126E-7	1.31130218E-10	1.13000679E+1	1.00000000E+0	1.00000000E+0	1.00000000E+0	1.00000000E+0	1.00000000E+0	3.00000000E+0	-4.39990282E-1	-2.26819520E-6	-3.44514842E-6	-6.31809216E-10
1.14000702E+1	1.00000000E+0	1.00000000E+0	1.00000000E+0	1.00000000E+0	1.00000000E+0	3.00000000E+0	-4.34979200E-1	-2.58988143E-6	-3.99978399E-1	-1.66892999E-9	1.14000559E+1	1.00000000E+0	1.00000000E+0	1.00000000E+0	1.00000000E+0	1.00000000E+0	3.00000000E+0	-4.34978604E-1	1.15847592E-6	9.77516152E-7	-1.66892999E-10	1.14000492E+1	1.00000000E+0	1.00000000E+0	1.00000000E+0	1.00000000E+0	1.00000000E+0	3.00000000E+0	-4.34980631E-1	-2.05242645E-6	-2.57492070E-6	-4.88758090E-10
1.15000257E+1	1.00000000E+0	1.00000000E+0	1.00000000E+0	1.00000000E+0	1.00000000E+0	3.00000000E+0	-4.29986954E-1	-2.49363188E-6	-3.99978161E-1	-1.18017196E-9	1.15000277E+1	1.00000000E+0	1.00000000E+0	1.00000000E+0	1.00000000E+0	1.00000000E+0	3.00000000E+0	-4.29986000E-1	1.93190590E-6	-2.98023224E-7	2.74181372E-10	1.15000572E+1	1.00000000E+0	1.00000000E+0	1.00000000E+0	1.00000000E+0	1.00000000E+0	3.00000000E+0	-4.29986477E-1	-1.81424627E-6	-1.82390215E-6	-1.04904174E-9
1.16000156E+1	1.00000000E+0	1.00000000E+0	1.00000000E+0	1.00000000E+0	1.00000000E+0	3.00000000E+0	-4.24995303E-1	-2.39089718E-6	-3.99977207E-1	-6.91413871E-10	1.16000490E+1	1.00000000E+0	1.00000000E+0	1.00000000E+0	1.00000000E+0	1.00000000E+0	3.00000000E+0	-4.24995542E-1	2.75218508E-6	-1.97887425E-6	1.31130218E-10	1.16000538E+1	1.00000000E+0	1.00000000E+0	1.00000000E+0	1.00000000E+0	1.00000000E+0	3.00000000E+0	-4.24997091E-1	-1.54972088E-6	-2.21729283E-6	-8.46385961E-10
1.17000036E+1	1.00000000E+0	1.00000000E+0	1.00000000E+0	1.00000000E+0	1.00000000E+0	3.00000000E+0	-4.19979930E-1	-2.27769601E-6	-3.99979591E-1	-1.21593469E-9	1.17000656E+1	1.00000000E+0	1.00000000E+0	1.00000000E+0	1.00000000E+0	1.00000000E+0	3.00000000E+0	-4.19983864E-1	3.62670448E-6	-2.06232085E-6	1.78813936E-10	1.17000694E+1	1.00000000E+0	1.00000000E+0	1.00000000E+0	1.00000000E+0	1.00000000E+0	3.00000000E+0	-4.19991493E-1	-1.25396252E-6	-2.74181360E-7	-6.55651089E-10
1.18000355E+1	1.00000000E+0	1.00000000E+0	1.00000000E+0	1.00000000E+0	1.00000000E+0	3.00000000E+0	-4.14995790E-1	-2.15600721E-6	-3.99978042E-1	-1.62124625E-9	1.18000040E+1	1.00000000E+0	1.00000000E+0	1.00000000E+0	1.00000000E+0	1.00000000E+0	3.00000000E+0	-4.14995432E-1	4.54497376E-6	-3.61204161E-6	4.17232499E-10	1.18000231E+1	1.00000000E+0	1.00000000E+0	1.00000000E+0	1.00000000E+0	1.00000000E+0	3.00000000E+0	-4.14998174E-1	-9.27925157E-7	-1.08480458E-6	-1.03712083E-9
1.19000120E+1	1.00000000E+0	1.00000000E+0	1.00000000E+0	1.00000000E+0	1.00000000E+0	3.00000000E+0	-4.09985185E-1	-2.02096703E-6	-3.99978518E-1	-1.22785571E-9	1.19000645E+1	1.00000000E+0	1.00000000E+0	1.00000000E+0	1.00000000E+0	1.00000000E+0	3.00000000E+0	-4.09987450E-1	5.51676794E-6	-2.38418579E-6	-1.31130218E-10	1.19000063E+1	1.00000000E+0	1.00000000E+0	1.00000000E+0	1.00000000E+0	1.00000000E+0	3.00000000E+0	-4.09987450E-1	-5.66959386E-7	-1.34706499E-6	-1.23977661E-9
1.20000048E+1	1.00000000E+0	1.00000000E+0	1.00000000E+0	1.00000000E+0	1.00000000E+0	3.00000000E+0	-4.04994011E-1	-1.87429180E-6	-3.99977922E-1	-1.54972069E-9	1.20000744E+1	1.00000000E+0	1.00000000E+0	1.00000000E+0	1.00000000E+0	1.00000000E+0	3.00000000E+0	-4.04995561E-1	6.53088136E-6	-2.52723703E-6	4.52995280E-10	1.20000734E+1	1.00000000E+0	1.00000000E+0	1.00000000E+0	1.00000000E+0	1.00000000E+0	3.00000000E+0	-4.04998899E-1	-1.70826922E-7	-3.21865087E-7	-7.62939434E-10
1.21000195E+1	1.00000000E+0	1.00000000E+0	1.00000000E+0	1.00000000E+0	1.00000000E+0	3.00000000E+0	-3.99984837E-1	-1.71442025E-6	-3.99977326E-1	-1.29938127E-9	1.21000147E+1	1.00000000E+0	1.00000000E+0	1.00000000E+0	1.00000000E+0	1.00000000E+0	3.00000000E+0	-3.99985671E-1	7.60412240E-6	-2.64644632E-6	3.57627851E-11	1.21000347E+1	1.00000000E+0	1.00000000E+0	1.00000000E+0	1.00000000E+0	1.00000000E+0	3.00000000E+0	-3.99987459E-1	2.68697761E-7	-2.36034407E-6	-5.00678998E-10
1.22000704E+1	1.00000000E+0	1.00000000E+0	1.00000000E+0	1.00000000E+0	1.00000000E+0	3.00000000E+0	-3.94993663E-1	-1.53919450E-6	-3.99978757E-1	-1.63316727E-9	1.22000141E+1	1.00000000E+0	1.00000000E+0	1.00000000E+0	1.00000000E+0	1.00000000E+0	3.00000000E+0	-3.94994259E-1	8.71586872E-6	-3.56435771E-6	-2.74181372E-10	1.22000647E+1	1.00000000E+0	1.00000000E+0	1.00000000E+0	1.00000000E+0	1.00000000E+0	3.00000000E+0	-3.94996643E-1	7.44342856E-7	-2.83718123E-6	-9.65595270E-10
1.23000011E+1	1.00000000E+0	1.00000000E+0	1.00000000E+0	1.00000000E+0	1.00000000E+0	3.00000000E+0	-3.89985085E-1	-1.34673110E-6	-3.99978399E-1	-1.71661374E-9	1.23000135E+1	1.00000000E+0	1.00000000E+0	1.00000000E+0	1.00000000E+0	1.00000000E+0	3.00000000E+0	-3.89984250E-1	9.88566899E-6	-4.39882297E-6	-1.31130218E-10	1.23000164E+1	1.00000000E+0	1.00000000E+0	1.00000000E+0	1.00000000E+0	1.00000000E+0	3.00000000E+0	-3.89987230E-1	1.26588350E-6	-2.49147411E-6	-1.37090683E-9
1.24000416E+1	1.00000000E+0	1.00000000E+0	1.00000000E+0	1.00000000E+0	1.00000000E+0	3.00000000E+0	-3.84992957E-1	-1.13574265E-6	-3.99978757E-1	-1.13248821E-9	1.24000616E+1	1.00000000E+0	1.00000000E+0	1.00000000E+0	1.00000000E+0	1.00000000E+0	3.00000000E+0	-3.84992719E-1	1.10906367E-5	-4.43458566E-6	1.54972077E-10	1.24000349E+1	1.00000000E+0	1.00000000E+0	1.00000000E+0	1.00000000E+0	1.00000000E+0	3.00000000E+0	-3.84995341E-1	1.82783617E-6	-1.27553938E-6	-1.07288356E-9
1.25000162E+1	1.00000000E+0	1.00000000E+0	1.00000000E+0	1.00000000E+0	1.00000000E+0	3.00000000E+0	-3.79979968E-1	-9.03177238E-7	-3.99978042E-1	-1.87158578E-9	1.25000057E+1	1.00000000E+0	1.00000000E+0	1.00000000E+0	1.00000000E+0	1.00000000E+0	3.00000000E+0	-3.79981756E-1	1.23522286E-5	-4.66108349E-6	1.43051140E-10	1.25000439E+1	1.00000000E+0	1.00000000E+0	1.00000000E+0	1.00000000E+0	1.00000000E+0	3.00000000E+0	-3.79983068E-1	2.43806858E-6	-1.07288361E-6	-4.17232499E-10
1.26000156E+1	1.00000000E+0	1.00000000E+0	1.00000000E+0	1.00000000E+0	1.00000000E+0	3.00000000E+0	-3.74990344E-1	-6.51359528E-7	-3.99978399E-1	-1.33514400E-9	1.26000071E+1	1.00000000E+0	1.00000000E+0	1.00000000E+0	1.00000000E+0	1.00000000E+0	3.00000000E+0	-3.74989748E-1	1.36475574E-5	-4.54187420E-6	-1.43051140E-10	1.26000023E+1	1.00000000E+0	1.00000000E+0	1.00000000E+0	1.00000000E+0	1.00000000E+0	3.00000000E+0	-3.74995232E-1	3.08883205E-6	-1.53779990E-6	-7.86781307E-10
1.27000666E+1	1.00000000E+0	1.00000000E+0	1.00000000E+0	1.00000000E+0	1.00000000E+0	3.00000000E+0	-3.69979978E-1	-3.73768785E-7	-3.99979591E-1	-1.21593469E-9	1.27000246E+1	1.00000000E+0	1.00000000E+0	1.00000000E+0	1.00000000E+0	1.00000000E+0	3.00000000E+0	-3.69982600E-1	1.49960524E-5	-4.47034836E-6	6.43730125E-10	1.27000732E+1	1.00000000E+0	1.00000000E+0	1.00000000E+0	1.00000000E+0	1.00000000E+0	3.00000000E+0	-3.69986653E-1	3.78859067E-6	-5.48362721E-7	-3.93390653E-10
1.28000631E+1	1.00000000E+0	1.00000000E+0	1.00000000E+0	1.00000000E+0	1.00000000E+0	3.00000000E+0	-3.64990950E-1	-7.21096995E-8	-3.99979234E-1	-1.68085090E-9	1.28000097E+1	1.00000000E+0	1.00000000E+0	1.00000000E+0	1.00000000E+0	1.00000000E+0	3.00000000E+0	-3.64993215E-1	1.63754230E-5	-3.74317165E-6	6.79492906E-10	1.28000240E+1	1.00000000E+0	1.00000000E+0	1.00000000E+0	1.00000000E+0	1.00000000E+0	3.00000000E+0	-3.64995718E-1	4.52947643E-6	-1.06096275E-6	-4.64916217E-10
1.29000082E+1	1.00000000E+0	1.00000000E+0	1.00000000E+0	1.00000000E+0	1.00000000E+0	3.00000000E+0	-3.59981298E-1	2.60829921E-7	-3.99979711E-1	-1.43051149E-9	1.29000301E+1	1.00000000E+0	1.00000000E+0	1.00000000E+0	1.00000000E+0	1.00000000E+0	3.00000000E+0	-3.59981894E-1	1.78033115E-5	-5.06639481E-6	6.67571998E-10	1.29000540E+1	1.00000000E+0	1.00000000E+0	1.00000000E+0	1.00000000E+0	1.00000000E+0	3.00000000E+0	-3.59983683E-1	5.32078775E-6	-1.52587893E-6	-8.46385961E-10
1.30000648E+1	1.00000000E+0	1.00000000E+0	1.00000000E+0	1.00000000E+0	1.00000000E+0	3.00000000E+0	-3.54990840E-1	6.18767729E-7	-3.99978757E-1	-1.46627421E-9	1.30000038E+1	1.00000000E+0	1.00000000E+0	1.00000000E+0	1.00000000E+0	1.00000000E+0	3.00000000E+0	-3.54991436E-1	1.92545667E-5	-2.94446954E-6	2.50339499E-10	1.30000153E+1	1.00000000E+0	1.00000000E+0	1.00000000E+0	1.00000000E+0	1.00000000E+0	3.00000000E+0	-3.54994416E-1	6.14774262E-6	-2.34842310E-6	-7.98702215E-10
1.31000290E+1	1.00000000E+0	1.00000000E+0	1.00000000E+0	1.00000000E+0	1.00000000E+0	3.00000000E+0	-3.49984050E-1	1.01007220E-6	-3.99978042E-1	-1.18017196E-9	1.31000538E+1	1.00000000E+0	1.00000000E+0	1.00000000E+0	1.00000000E+0	1.00000000E+0	3.00000000E+0	-3.49983335E-1	2.07468274E-5	-3.74317165E-6	5.60283653E-10	1.31000414E+1	1.00000000E+0	1.00000000E+0	1.00000000E+0	1.00000000E+0	1.00000000E+0	3.00000000E+0	-3.49986792E-1	7.01844738E-6	-1.16825106E-6	-7.39097561E-10
1.32000017E+1	1.00000000E+0	1.00000000E+0	1.00000000E+0	1.00000000E+0	1.00000000E+0	3.00000000E+0	-3.44991326E-1	1.43332477E-6	-3.99980545E-1	-8.22544088E-10	1.32000484E+1	1.00000000E+0	1.00000000E+0	1.00000000E+0	1.00000000E+0	1.00000000E+0	3.00000000E+0	-3.44991803E-1	2.22606668E-5	-3.34978108E-6	7.62939434E-10	1.32000179E+1	1.00000000E+0	1.00000000E+0	1.00000000E+0	1.00000000E+0	1.00000000E+0	3.00000000E+0	-3.44994068E-1	7.92825267E-6	-2.41994871E-6	-1.15633003E-9
1.33000031E+1	1.00000000E+0	1.00000000E+0	1.00000000E+0	1.00000000E+0	1.00000000E+0	3.00000000E+0	-3.39983463E-1	1.89135073E-6	-3.99981499E-1	-8.10623124E-10	1.33000336E+1	1.00000000E+0	1.00000000E+0	1.00000000E+0	1.00000000E+0	1.00000000E+0	3.00000000E+0	-3.39982748E-1	2.38034736E-5	-3.44514842E-6	9.17911525E-10	1.33000269E+1	1.00000000E+0	1.00000000E+0	1.00000000E+0	1.00000000E+0	1.00000000E+0	3.00000000E+0	-3.39985967E-1	8.88419163E-6	-3.09944153E-6	-9.89437088E-10
1.34000235E+1	1.00000000E+0	1.00000000E+0	1.00000000E+0	1.00000000E+0	1.00000000E+0	3.00000000E+0	-3.34987998E-1	2.38546136E-6	-3.99981737E-1	-1.12056731E-9	1.34000607E+1	1.00000000E+0	1.00000000E+0	1.00000000E+0	1.00000000E+0	1.00000000E+0	3.00000000E+0	-3.34989309E-1	2.53529561E-5	-3.54051599E-6	8.58306870E-10	1.34000406E+1	1.00000000E+0	1.00000000E+0	1.00000000E+0	1.00000000E+0	1.00000000E+0	3.00000000E+0	-3.34991336E-1	9.87565545E-6	-2.96831126E-6	-1.20401378E-9
1.35000458E+1	1.00000000E+0	1.00000000E+0	1.00000000E+0	1.00000000E+0	1.00000000E+0	3.00000000E+0	-3.29979658E-1	2.92114009E-6	-3.99980783E-1	-7.62939434E-10	1.35000181E+1	1.00000000E+0	1.00000000E+0	1.00000000E+0	1.00000000E+0	1.00000000E+0	3.00000000E+0	-3.29982162E-1	2.69312877E-5	-2.72989269E-6	1.07288359E-10	1.35000076E+1	1.00000000E+0	1.00000000E+0	1.00000000E+0	1.00000000E+0	1.00000000E+0	3.00000000E+0	-3.29982638E-1	1.09142075E-5	-3.50475307E-6	-1.16825105E-9
1.36000242E+1	1.00000000E+0	1.00000000E+0	1.00000000E+0	1.00000000E+0	1.00000000E+0	3.00000000E+0	-3.24991226E-1	3.49223615E-6	-3.99981260E-1	-1.63316727E-9	1.36000624E+1	1.00000000E+0	1.00000000E+0	1.00000000E+0	1.00000000E+0	1.00000000E+0	3.00000000E+0	-3.24990153E-1	2.85117640E-5	-2.32458115E-6	5.00678998E-10	1.36000195E+1	1.00000000E+0	1.00000000E+0	1.00000000E+0	1.00000000E+0	1.00000000E+0	3.00000000E+0	-3.24990988E-1	1.19835140E-5	-4.19616708E-6	-1.07288356E-9
1.37000484E+1	1.00000000E+0	1.00000000E+0	1.00000000E+0	1.00000000E+0	1.00000000E+0	3.00000000E+0	-3.19981098E-1	4.10634266E-6	-3.99981856E-1	-1.41859047E-9	1.37000284E+1	1.00000000E+0	1.00000000E+0	1.00000000E+0	1.00000000E+0	1.00000000E+0	3.00000000E+0	-3.19979906E-1	3.01105993E-5	-1.78813934E-6	2.86102281E-10	1.37000523E+1	1.00000000E+0	1.00000000E+0	1.00000000E+0	1.00000000E+0	1.00000000E+0	3.00000000E+0	-3.19984555E-1	1.31056313E-5	-4.35113907E-6	-8.34464997E-10
1.38000584E+1	1.00000000E+0	1.00000000E+0	1.00000000E+0	1.00000000E+0	1.00000000E+0	3.00000000E+0	-3.14990401E-1	4.75924026E-6	-3.99981022E-1	-1.43051149E-9	1.38000011E+1	1.00000000E+0	1.00000000E+0	1.00000000E+0	1.00000000E+0	1.00000000E+0	3.00000000E+0	-3.14987540E-1	3.17111044E-5	-1.72853470E-6	7.51018525E-10	1.38000650E+1	1.00000000E+0	1.00000000E+0	1.00000000E+0	1.00000000E+0	1.00000000E+0	3.00000000E+0	-3.14992785E-1	1.42644649E-5	-4.27961368E-6	-8.70227779E-10
1.39000616E+1	1.00000000E+0	1.00000000E+0	1.00000000E+0	1.00000000E+0	1.00000000E+0	3.00000000E+0	-3.09982061E-1	5.45661442E-6	-3.99979115E-1	-7.86781307E-10	1.39000626E+1	1.00000000E+0	1.00000000E+0	1.00000000E+0	1.00000000E+0	1.00000000E+0	3.00000000E+0	-3.09979558E-1	3.33310381E-5	-1.44243245E-6	2.98023217E-10	1.39000616E+1	1.00000000E+0	1.00000000E+0	1.00000000E+0	1.00000000E+0	1.00000000E+0	3.00000000E+0	-3.09984088E-1	1.54715781E-5	-4.14848319E-6	-9.17911525E-10
1.40000057E+1	1.00000000E+0	1.00000000E+0	1.00000000E+0	1.00000000E+0	1.00000000E+0	3.00000000E+0	-3.04989219E-1	6.18842842E-6	-3.99977684E-1	-1.13248821E-9	1.40000010E+1	1.00000000E+0	1.00000000E+0	1.00000000E+0	1.00000000E+0	1.00000000E+0	3.00000000E+0	-3.04988027E-1	3.49535949E-5	-2.28881845E-6	4.41074371E-10	1.40000343E+1	1.00000000E+0	1.00000000E+0	1.00000000E+0	1.00000000E+0	1.00000000E+0	3.00000000E+0	-3.04990053E-1	1.67135004E-5	-2.69412999E-6	-7.39097561E-10
1.41000328E+1	1.00000000E+0	1.00000000E+0	1.00000000E+0	1.00000000E+0	1.00000000E+0	3.00000000E+0	-2.99982309E-1	6.97195492E-6	-3.99978280E-1	-9.41753342E-10	1.41000319E+1	1.00000000E+0	1.00000000E+0	1.00000000E+0	1.00000000E+0	1.00000000E+0	3.00000000E+0	-2.99978733E-1	3.66129898E-5	-3.01599516E-6	-5.96046407E-11	1.41000452E+1	1.00000000E+0	1.00000000E+0	1.00000000E+0	1.00000000E+0	1.00000000E+0	3.00000000E+0	-2.99981356E-1	1.80045372E-5	-1.85966496E-6	-1.09672549E-9
1.42000551E+1	1.00000000E+0	1.00000000E+0	1.00000000E+0	1.00000000E+0	1.00000000E+0	3.00000000E+0	-2.94990063E-1	7.78661979E-6	-3.99978161E-1	-1.49011603E-9	1.42000628E+1	1.00000000E+0	1.00000000E+0	1.00000000E+0	1.00000000E+0	1.00000000E+0	3.00000000E+0	-2.94988394E-1	3.82740509E-5	-2.31266017E-6	2.98023217E-10	1.42000542E+1	1.00000000E+0	1.00000000E+0	1.00000000E+0	1.00000000E+0	1.00000000E+0	3.00000000E+0	-2.94992566E-1	1.93200121E-5	-1.71661384E-6	-1.20401378E-9
1.43000517E+1	1.00000000E+0	1.00000000E+0	1.00000000E+0	1.00000000E+0	1.00000000E+0	3.00000000E+0	-2.89982796E-1	8.64781123E-6	-3.99976015E-1	-9.77516179E-10	1.43000011E+1	1.00000000E+0	1.00000000E+0	1.00000000E+0	1.00000000E+0	1.00000000E+0	3.00000000E+0	-2.89981484E-1	3.99817254E-5	-2.39610677E-6	2.14576718E-10	1.43000603E+1	1.00000000E+0	1.00000000E+0	1.00000000E+0	1.00000000E+0	1.00000000E+0	3.00000000E+0	-2.89983153E-1	2.06824552E-5	-8.34465027E-7	-3.81469717E-10
1.44000463E+1	1.00000000E+0	1.00000000E+0	1.00000000E+0	1.00000000E+0	1.00000000E+0	3.00000000E+0	-2.84989476E-1	9.54912866E-6	-3.99977326E-1	-7.62939434E-10	1.44000244E+1	1.00000000E+0	1.00000000E+0	1.00000000E+0	1.00000000E+0	1.00000000E+0	3.00000000E+0	-2.84987450E-1	4.17025112E-5	-1.21593473E-6	1.19209287E-11	1.44000387E+1	1.00000000E+0	1.00000000E+0	1.00000000E+0	1.00000000E+0	1.00000000E+0	3.00000000E+0	-2.84991980E-1	2.20532420E-5	-6.79492985E-7	-3.57627872E-10
1.45000057E+1	1.00000000E+0	1.00000000E+0	1.00000000E+0	1.00000000E+0	1.00000000E+0	3.00000000E+0	-2.79998183E-1	1.04868532E-5	-3.99977803E-1	-1.71661374E-9	1.45000343E+1	1.00000000E+0	1.00000000E+0	1.00000000E+0	1.00000000E+0	1.00000000E+0	3.00000000E+0	-2.79997706E-1	4.34541726E-5	-2.19345088E-6	3.57627872E-10	1.45000467E+1	1.00000000E+0	1.00000000E+0	1.00000000E+0	1.00000000E+0	1.00000000E+0	3.00000000E+0	-2.80000448E-1	2.34322561E-5	-5.60283695E-7	-4.52995280E-10
1.46000309E+1	1.00000000E+0	1.00000000E+0	1.00000000E+0	1.00000000E+0	1.00000000E+0	3.00000000E+0	-2.74989009E-1	1.14653585E-5	-3.99977684E-1	-1.45435330E-9	1.46000500E+1	1.00000000E+0	1.00000000E+0	1.00000000E+0	1.00000000E+0	1.00000000E+0	3.00000000E+0	-2.74987221E-1	4.52620989E-5	-1.84774399E-6	1.66892999E-10	1.46000490E+1	1.00000000E+0	1.00000000E+0	1.00000000E+0	1.00000000E+0	1.00000000E+0	3.00000000E+0	-2.74989486E-1	2.48215201E-5	-1.22785571E-6	-1.90734858E-10
1.47000341E+1	1.00000000E+0	1.00000000E+0	1.00000000E+0	1.00000000E+0	1.00000000E+0	3.00000000E+0	-2.69997954E-1	1.24757171E-5	-3.99977684E-1	-1.08480447E-9	1.47000532E+1	1.00000000E+0	1.00000000E+0	1.00000000E+0	1.00000000E+0	1.00000000E+0	3.00000000E+0	-2.69996047E-1	4.70855266E-5	-1.44243245E-6	4.17232499E-10	1.47000628E+1	1.00000000E+0	1.00000000E+0	1.00000000E+0	1.00000000E+0	1.00000000E+0	3.00000000E+0	-2.69998789E-1	2.61691821E-5	-1.63316724E-6	-9.53674251E-10
1.48000584E+1	1.00000000E+0	1.00000000E+0	1.00000000E+0	1.00000000E+0	1.00000000E+0	3.00000000E+0	-2.64989138E-1	1.35229584E-5	-3.99977803E-1	-1.08480447E-9	1.48000593E+1	1.00000000E+0	1.00000000E+0	1.00000000E+0	1.00000000E+0	1.00000000E+0	3.00000000E+0	-2.64989257E-1	4.89610466E-5	-2.05039987E-6	-1.78813936E-10	1.48000040E+1	1.00000000E+0	1.00000000E+0	1.00000000E+0	1.00000000E+0	1.00000000E+0	3.00000000E+0	-2.64989734E-1	2.74821541E-5	-2.26497647E-7	-6.55651089E-10
1.49000378E+1	1.00000000E+0	1.00000000E+0	1.00000000E+0	1.00000000E+0	1.00000000E+0	3.00000000E+0	-2.59997964E-1	1.45993472E-5	-3.99975657E-1	-1.65700909E-9	1.49000330E+1	1.00000000E+0	1.00000000E+0	1.00000000E+0	1.00000000E+0	1.00000000E+0	3.00000000E+0	-2.59998083E-1	5.08500380E-5	-7.03334820E-7	3.57627851E-11	1.49000149E+1	1.00000000E+0	1.00000000E+0	1.00000000E+0	1.00000000E+0	1.00000000E+0	3.00000000E+0	-2.59998798E-1	2.87046441E-5	-1.31130219E-6	-8.34464997E-10
1.50000429E+1	1.00000000E+0	1.00000000E+0	1.00000000E+0	1.00000000E+0	1.00000000E+0	3.00000000E+0	-2.54989624E-1	1.57165650E-5	-3.99976373E-1	-8.70227779E-10	1.50000544E+1	1.00000000E+0	1.00000000E+0	1.00000000E+0	1.00000000E+0	1.00000000E+0	3.00000000E+0	-2.54987478E-1	5.27819429E-5	-2.15768819E-6	3.21865062E-10	1.50000687E+1	1.00000000E+0	1.00000000E+0	1.00000000E+0	1.00000000E+0	1.00000000E+0	3.00000000E+0	-2.54989862E-1	2.98374907E-5	-7.86781300E-7	-3.69548780E-10
1.51000547E+1	1.00000000E+0	1.00000000E+0	1.00000000E+0	1.00000000E+0	1.00000000E+0	3.00000000E+0	-2.49996424E-1	1.68586957E-5	-3.99976492E-1	-9.41753342E-10	1.51000032E+1	1.00000000E+0	1.00000000E+0	1.00000000E+0	1.00000000E+0	1.00000000E+0	3.00000000E+0	-2.49995589E-1	5.47281525E-5	-2.34842310E-6	4.29153435E-10	1.51000299E+1	1.00000000E+0	1.00000000E+0	1.00000000E+0	1.00000000E+0	1.00000000E+0	3.00000000E+0	-2.49996781E-1	3.08406379E-5	-2.50339508E-6	-4.17232499E-10
1.52000332E+1	1.00000000E+0	1.00000000E+0	1.00000000E+0	1.00000000E+0	1.00000000E+0	3.00000000E+0	-2.44988561E-1	1.80548432E-5	-3.99976254E-1	-9.53674251E-10	1.52000189E+1	1.00000000E+0	1.00000000E+0	1.00000000E+0	1.00000000E+0	1.00000000E+0	3.00000000E+0	-2.44987607E-1	5.67007082E-5	-1.74045567E-6	7.03334779E-10	1.52000732E+1	1.00000000E+0	1.00000000E+0	1.00000000E+0	1.00000000E+0	1.00000000E+0	3.00000000E+0	-2.44990706E-1	3.17069316E-5	-2.58684167E-6	-5.48362744E-10
1.53000364E+1	1.00000000E+0	1.00000000E+0	1.00000000E+0	1.00000000E+0	1.00000000E+0	3.00000000E+0	-2.39994168E-1	1.92729585E-5	-3.99977922E-1	-1.10864640E-9	1.53000164E+1	1.00000000E+0	1.00000000E+0	1.00000000E+0	1.00000000E+0	1.00000000E+0	3.00000000E+0	-2.39993215E-1	5.86587230E-5	-1.28746035E-6	4.52995280E-10	1.53000565E+1	1.00000000E+0	1.00000000E+0	1.00000000E+0	1.00000000E+0	1.00000000E+0	3.00000000E+0	-2.39995122E-1	3.24072862E-5	-1.32322316E-6	-3.81469717E-10
1.54000072E+1	1.00000000E+0	1.00000000E+0	1.00000000E+0	1.00000000E+0	1.00000000E+0	3.00000000E+0	-2.34985113E-1	2.05470315E-5	-3.99978280E-1	-2.50339499E-10	1.54000702E+1	1.00000000E+0	1.00000000E+0	1.00000000E+0	1.00000000E+0	1.00000000E+0	3.00000000E+0	-2.34984994E-1	6.06457033E-5	-1.78813934E-6	2.14576718E-10	1.54000254E+1	1.00000000E+0	1.00000000E+0	1.00000000E+0	1.00000000E+0	1.00000000E+0	3.00000000E+0	-2.34986067E-1	3.29535033E-5	-1.00135810E-6	-6.55651089E-10
1.55000677E+1	1.00000000E+0	1.00000000E+0	1.00000000E+0	1.00000000E+0	1.00000000E+0	3.00000000E+0	-2.29994893E-1	2.18461391E-5	-3.99976611E-1	-7.98702215E-10	1.55000410E+1	1.00000000E+0	1.00000000E+0	1.00000000E+0	1.00000000E+0	1.00000000E+0	3.00000000E+0	-2.29995251E-1	6.25850007E-5	-1.29938132E-6	-5.96046407E-11	1.55000610E+1	1.00000000E+0	1.00000000E+0	1.00000000E+0	1.00000000E+0	1.00000000E+0	3.00000000E+0	-2.29995847E-1	3.33094613E-5	-2.21729283E-6	-5.72204562E-10
1.56000681E+1	1.00000000E+0	1.00000000E+0	1.00000000E+0	1.00000000E+0	1.00000000E+0	3.00000000E+0	-2.24989176E-1	2.32033490E-5	-3.99976969E-1	-1.10864640E-9	1.56000538E+1	1.00000000E+0	1.00000000E+0	1.00000000E+0	1.00000000E+0	1.00000000E+0	3.00000000E+0	-2.24988222E-1	6.45383625E-5	-2.74181360E-7	-1.54972077E-10	1.56000366E+1	1.00000000E+0	1.00000000E+0	1.00000000E+0	1.00000000E+0	1.00000000E+0	3.00000000E+0	-2.24985719E-1	3.35354816E-5	-2.37226482E-6	-6.55651089E-10
1.57000484E+1	1.00000000E+0	1.00000000E+0	1.00000000E+0	1.00000000E+0	1.00000000E+0	3.00000000E+0	-2.19997525E-1	2.45915526E-5	-3.99976492E-1	-9.77516179E-10	1.57000599E+1	1.00000000E+0	1.00000000E+0	1.00000000E+0	1.00000000E+0	1.00000000E+0	3.00000000E+0	-2.19995260E-1	6.64391555E-5	-7.39097629E-7	1.31130218E-10	1.57000113E+1	1.00000000E+0	1.00000000E+0	1.00000000E+0	1.00000000E+0	1.00000000E+0	3.00000000E+0	-2.19995975E-1	3.36015255E-5	-2.77757658E-6	-3.57627851E-11
1.58000546E+1	1.00000000E+0	1.00000000E+0	1.00000000E+0	1.00000000E+0	1.00000000E+0	3.00000000E+0	-2.14986801E-1	2.60357010E-5	-3.99978995E-1	-1.16825105E-9	1.58000364E+1	1.00000000E+0	1.00000000E+0	1.00000000E+0	1.00000000E+0	1.00000000E+0	3.00000000E+0	-2.14985847E-1	6.83130056E-5	-1.90734866E-7	6.07967343E-10	1.58000622E+1	1.00000000E+0	1.00000000E+0	1.00000000E+0	1.00000000E+0	1.00000000E+0	3.00000000E+0	-2.14988351E-1	3.35696968E-5	-1.38282780E-6	-5.24520871E-10
1.59000082E+1	1.00000000E+0	1.00000000E+0	1.00000000E+0	1.00000000E+0	1.00000000E+0	3.00000000E+0	-2.09995985E-1	2.75105594E-5	-3.99979115E-1	-1.31130218E-9	1.59000130E+1	1.00000000E+0	1.00000000E+0	1.00000000E+0	1.00000000E+0	1.00000000E+0	3.00000000E+0	-2.09995270E-1	7.01044846E-5	-1.31130221E-7	1.31130218E-10	1.59000149E+1	1.00000000E+0	1.00000000E+0	1.00000000E+0	1.00000000E+0	1.00000000E+0	3.00000000E+0	-2.09995508E-1	3.34354663E-5	-1.39474867E-6	-9.17911525E-10
1.60000572E+1	1.00000000E+0	1.00000000E+0	1.00000000E+0	1.00000000E+0	1.00000000E+0	3.00000000E+0	-2.04988003E-1	2.90305015E-5	-3.99976015E-1	-1.31130218E-9	1.60000648E+1	1.00000000E+0	1.00000000E+0	1.00000000E+0	1.00000000E+0	1.00000000E+0	3.00000000E+0	-2.04986095E-1	7.18340889E-5	-7.03334820E-7	3.69548780E-10	1.60000496E+1	1.00000000E+0	1.00000000E+0	1.00000000E+0	1.00000000E+0	1.00000000E+0	3.00000000E+0	-2.04988122E-1	3.32527161E-5	-5.00679050E-7	-4.88758090E-10
1.61000195E+1	1.00000000E+0	1.00000000E+0	1.00000000E+0	1.00000000E+0	1.00000000E+0	3.00000000E+0	-1.99997544E-1	3.05849790E-5	-3.99979234E-1	-1.28746025E-9	1.61000443E+1	1.00000000E+0	1.00000000E+0	1.00000000E+0	1.00000000E+0	1.00000000E+0	3.00000000E+0	-1.99995399E-1	7.34529531E-5	-5.96046448E-7	1.31130218E-10	1.61000004E+1	1.00000000E+0	1.00000000E+0	1.00000000E+0	1.00000000E+0	1.00000000E+0	3.00000000E+0	-1.99996829E-1	3.30156108E-5	3.93390650E-7	-1.90734858E-10
1.62000694E+1	1.00000000E+0	1.00000000E+0	1.00000000E+0	1.00000000E+0	1.00000000E+0	3.00000000E+0	-1.94988966E-1	3.21835869E-5	-3.99980187E-1	-1.27553934E-9	1.62000427E+1	1.00000000E+0	1.00000000E+0	1.00000000E+0	1.00000000E+0	1.00000000E+0	3.00000000E+0	-1.94985390E-1	7.50066101E-5	-1.03712080E-6	2.26497640E-10	1.62000542E+1	1.00000000E+0	1.00000000E+0	1.00000000E+0	1.00000000E+0	1.00000000E+0	3.00000000E+0	-1.94987416E-1	3.27777889E-5	7.39097629E-7	-1.01327891E-9
1.63000546E+1	1.00000000E+0	1.00000000E+0	1.00000000E+0	1.00000000E+0	1.00000000E+0	3.00000000E+0	-1.90000176E-1	3.38016725E-5	-3.99980307E-1	-1.46627421E-9	1.63000069E+1	1.00000000E+0	1.00000000E+0	1.00000000E+0	1.00000000E+0	1.00000000E+0	3.00000000E+0	-1.89986587E-1	7.64169745E-5	-8.10623192E-7	-8.34464997E-11	1.63000603E+1	1.00000000E+0	1.00000000E+0	1.00000000E+0	1.00000000E+0	1.00000000E+0	3.00000000E+0	-1.89999104E-1	3.25206529E-5	2.09808354E-6	-4.64916217E-10
1.64000549E+1	1.00000000E+0	1.00000000E+0	1.00000000E+0	1.00000000E+0	1.00000000E+0	3.00000000E+0	-1.84986353E-1	3.54598160E-5	-3.99979234E-1	-1.29938127E-9	1.64000702E+1	1.00000000E+0	1.00000000E+0	1.00000000E+0	1.00000000E+0	1.00000000E+0	3.00000000E+0	-1.84982300E-1	7.77095629E-5	-7.98702274E-7	-2.62260436E-10	1.64000149E+1	1.00000000E+0	1.00000000E+0	1.00000000E+0	1.00000000E+0	1.00000000E+0	3.00000000E+0	-1.84988141E-1	3.22983287E-5	8.82148754E-7	-4.76837146E-11
1.65000610E+1	1.00000000E+0	1.00000000E+0	1.00000000E+0	1.00000000E+0	1.00000000E+0	3.00000000E+0	-1.79993749E-1	3.71267197E-5	-3.99981618E-1	-1.29938127E-9	1.65000172E+1	1.00000000E+0	1.00000000E+0	1.00000000E+0	1.00000000E+0	1.00000000E+0	3.00000000E+0	-1.79992199E-1	7.88549223E-5	-6.79492985E-7	1.31130218E-10	1.65000591E+1	1.00000000E+0	1.00000000E+0	1.00000000E+0	1.00000000E+0	1.00000000E+0	3.00000000E+0	-1.79995894E-1	3.20694453E-5	8.10623192E-7	-6.79492906E-10
1.66000328E+1	1.00000000E+0	1.00000000E+0	1.00000000E+0	1.00000000E+0	1.00000000E+0	3.00000000E+0	-1.74986839E-1	3.88213157E-5	-3.99983883E-1	-1.76429749E-9	1.66000347E+1	1.00000000E+0	1.00000000E+0	1.00000000E+0	1.00000000E+0	1.00000000E+0	3.00000000E+0	-1.74983144E-1	7.98852489E-5	5.00679050E-7	2.74181372E-10	1.66000023E+1	1.00000000E+0	1.00000000E+0	1.00000000E+0	1.00000000E+0	1.00000000E+0	3.00000000E+0	-1.74987316E-1	3.18870552E-5	-3.57627883E-8	-1.23977661E-9
1.67000389E+1	1.00000000E+0	1.00000000E+0	1.00000000E+0	1.00000000E+0	1.00000000E+0	3.00000000E+0	-1.69995308E-1	4.05186765E-5	-3.99981737E-1	-1.88350668E-9	1.67000084E+1	1.00000000E+0	1.00000000E+0	1.00000000E+0	1.00000000E+0	1.00000000E+0	3.00000000E+0	-1.69992805E-1	8.07539254E-5	6.43730175E-7	-4.05311562E-10	1.67000580E+1	1.00000000E+0	1.00000000E+0	1.00000000E+0	1.00000000E+0	1.00000000E+0	3.00000000E+0	-1.69996381E-1	3.17039521E-5	1.69277189E-6	-1.07288356E-9
1.68000202E+1	1.00000000E+0	1.00000000E+0	1.00000000E+0	1.00000000E+0	1.00000000E+0	3.00000000E+0	-1.64984941E-1	4.22356716E-5	-3.99981499E-1	-1.46627421E-9	1.68000317E+1	1.00000000E+0	1.00000000E+0	1.00000000E+0	1.00000000E+0	1.00000000E+0	3.00000000E+0	-1.64983273E-1	8.15218737E-5	-2.26497647E-7	-4.52995280E-10	1.68000374E+1	1.00000000E+0	1.00000000E+0	1.00000000E+0	1.00000000E+0	1.00000000E+0	3.00000000E+0	-1.64989114E-1	3.15884354E-5	1.19209290E-6	-7.27176652E-10
1.69000435E+1	1.00000000E+0	1.00000000E+0	1.00000000E+0	1.00000000E+0	1.00000000E+0	3.00000000E+0	-1.59993768E-1	4.39254400E-5	-3.99981499E-1	-1.58548352E-9	1.69000244E+1	1.00000000E+0	1.00000000E+0	1.00000000E+0	1.00000000E+0	1.00000000E+0	3.00000000E+0	-1.59992695E-1	8.21142239E-5	3.57627883E-8	-3.57627872E-10	1.69000378E+1	1.00000000E+0	1.00000000E+0	1.00000000E+0	1.00000000E+0	1.00000000E+0	3.00000000E+0	-1.59997821E-1	3.14719691E-5	6.79492985E-7	-1.06096265E-9
1.70000076E+1	1.00000000E+0	1.00000000E+0	1.00000000E+0	1.00000000E+0	1.00000000E+0	3.00000000E+0	-1.54983521E-1	4.56196758E-5	-3.99980545E-1	-1.10864640E-9	1.70000534E+1	1.00000000E+0	1.00000000E+0	1.00000000E+0	1.00000000E+0	1.00000000E+0	3.00000000E+0	-1.54983401E-1	8.26339747E-5	6.91413902E-7	-1.07288359E-10	1.70000629E+1	1.00000000E+0	1.00000000E+0	1.00000000E+0	1.00000000E+0	1.00000000E+0	3.00000000E+0	-1.54989243E-1	3.14027093E-5	1.06096275E-6	-8.58306870E-10
1.71000347E+1	1.00000000E+0	1.00000000E+0	1.00000000E+0	1.00000000E+0	1.00000000E+0	3.00000000E+0	-1.49996281E-1	4.72550491E-5	-3.99980068E-1	-1.34706490E-9	1.71000061E+1	1.00000000E+0	1.00000000E+0	1.00000000E+0	1.00000000E+0	1.00000000E+0	3.00000000E+0	-1.49996281E-1	8.30000645E-5	7.39097629E-7	-1.54972077E-10	1.71000156E+1	1.00000000E+0	1.00000000E+0	1.00000000E+0	1.00000000E+0	1.00000000E+0	3.00000000E+0	-1.49996996E-1	3.13298733E-5	4.88758076E-7	-1.07288356E-9
1.72000542E+1	1.00000000E+0	1.00000000E+0	1.00000000E+0	1.00000000E+0	1.00000000E+0	3.00000000E+0	-1.44985318E-1	4.88457554E-5	-3.99981022E-1	-8.82148743E-10	1.72000237E+1	1.00000000E+0	1.00000000E+0	1.00000000E+0	1.00000000E+0	1.00000000E+0	3.00000000E+0	-1.44984126E-1	8.33013110E-5	2.74181360E-7	-7.27176652E-10	1.72000256E+1	1.00000000E+0	1.00000000E+0	1.00000000E+0	1.00000000E+0	1.00000000E+0	3.00000000E+0	-1.44987106E-1	3.13155651E-5	1.84774399E-6	-3.69548780E-10
1.73000031E+1	1.00000000E+0	1.00000000E+0	1.00000000E+0	1.00000000E+0	1.00000000E+0	3.00000000E+0	-1.39991641E-1	5.03237243E-5	-3.99981737E-1	-8.58306870E-10	1.73000546E+1	1.00000000E+0	1.00000000E+0	1.00000000E+0	1.00000000E+0	1.00000000E+0	3.00000000E+0	-1.39991522E-1	8.34902530E-5	8.10623192E-7	-6.91413871E-10	1.73000011E+1	1.00000000E+0	1.00000000E+0	1.00000000E+0	1.00000000E+0	1.00000000E+0	3.00000000E+0	-1.39996886E-1	3.12774209E-5	1.21593473E-6	-8.10623124E-10
1.74000683E+1	1.00000000E+0	1.00000000E+0	1.00000000E+0	1.00000000E+0	1.00000000E+0	3.00000000E+0	-1.35002851E-1	5.16809814E-5	-3.99979353E-1	-1.41859047E-9	1.74000607E+1	1.00000000E+0	1.00000000E+0	1.00000000E+0	1.00000000E+0	1.00000000E+0	3.00000000E+0	-1.35001063E-1	8.35903920E-5	9.53674331E-8	-1.19209281E-10	1.74000111E+1	1.00000000E+0	1.00000000E+0	1.00000000E+0	1.00000000E+0	1.00000000E+0	3.00000000E+0	-1.35005713E-1	3.12666925E-5	7.86781300E-7	-2.62260436E-10
1.75000286E+1	1.00000000E+0	1.00000000E+0	1.00000000E+0	1.00000000E+0	1.00000000E+0	3.00000000E+0	-1.29994988E-1	5.29165627E-5	-3.99980307E-1	-1.52587887E-9	1.75000477E+1	1.00000000E+0	1.00000000E+0	1.00000000E+0	1.00000000E+0	1.00000000E+0	3.00000000E+0	-1.29992962E-1	8.36567924E-5	4.88758076E-7	1.31130218E-10	1.75000305E+1	1.00000000E+0	1.00000000E+0	1.00000000E+0	1.00000000E+0	1.00000000E+0	3.00000000E+0	-1.29999757E-1	3.12999509E-5	1.59740455E-6	-1.07288356E-9
1.76000423E+1	1.00000000E+0	1.00000000E+0	1.00000000E+0	1.00000000E+0	1.00000000E+0	3.00000000E+0	-1.25002623E-1	5.39666653E-5	-3.99977326E-1	-1.43051149E-9	1.76000538E+1	1.00000000E+0	1.00000000E+0	1.00000000E+0	1.00000000E+0	1.00000000E+0	3.00000000E+0	-1.25001550E-1	8.36441541E-5	2.62260443E-7	-3.69548780E-10	1.76000404E+1	1.00000000E+0	1.00000000E+0	1.00000000E+0	1.00000000E+0	1.00000000E+0	3.00000000E+0	-1.25007987E-1	3.13169985E-5	2.15768819E-6	-1.01327891E-9
1.77000389E+1	1.00000000E+0	1.00000000E+0	1.00000000E+0	1.00000000E+0	1.00000000E+0	3.00000000E+0	-1.19994640E-1	5.48376411E-5	-3.99979115E-1	-1.83582305E-9	1.77000542E+1	1.00000000E+0	1.00000000E+0	1.00000000E+0	1.00000000E+0	1.00000000E+0	3.00000000E+0	-1.19993210E-1	8.36097024E-5	2.43186946E-6	-2.86102281E-10	1.77000561E+1	1.00000000E+0	1.00000000E+0	1.00000000E+0	1.00000000E+0	1.00000000E+0	3.00000000E+0	-1.19998336E-1	3.13823220E-5	1.91926961E-6	-1.02519981E-9
1.78000641E+1	1.00000000E+0	1.00000000E+0	1.00000000E+0	1.00000000E+0	1.00000000E+0	3.00000000E+0	-1.15002036E-1	5.54928774E-5	-3.99979830E-1	-1.94311145E-9	1.78000431E+1	1.00000000E+0	1.00000000E+0	1.00000000E+0	1.00000000E+0	1.00000000E+0	3.00000000E+0	-1.15000606E-1	8.35149331E-5	2.22921381E-6	4.52995280E-10	1.78000317E+1	1.00000000E+0	1.00000000E+0	1.00000000E+0	1.00000000E+0	1.00000000E+0	3.00000000E+0	-1.15005851E-1	3.14291719E-5	1.69277189E-6	-1.03712083E-9
1.79000340E+1	1.00000000E+0	1.00000000E+0	1.00000000E+0	1.00000000E+0	1.00000000E+0	3.00000000E+0	-1.09992862E-1	5.59399814E-5	-3.99980783E-1	-1.63316727E-9	1.79000168E+1	1.00000000E+0	1.00000000E+0	1.00000000E+0	1.00000000E+0	1.00000000E+0	3.00000000E+0	-1.09991908E-1	8.34019229E-5	1.39474867E-6	4.76837146E-11	1.79000053E+1	1.00000000E+0	1.00000000E+0	1.00000000E+0	1.00000000E+0	1.00000000E+0	3.00000000E+0	-1.09997630E-1	3.15077305E-5	1.33514402E-6	-1.07288356E-9
1.80000439E+1	1.00000000E+0	1.00000000E+0	1.00000000E+0	1.00000000E+0	1.00000000E+0	3.00000000E+0	-1.05001450E-1	5.61519591E-5	-3.99978042E-1	-1.57356261E-9	1.80000038E+1	1.00000000E+0	1.00000000E+0	1.00000000E+0	1.00000000E+0	1.00000000E+0	3.00000000E+0	-1.04998946E-1	8.32301448E-5	2.58684167E-6	-1.07288359E-10	1.80000038E+1	1.00000000E+0	1.00000000E+0	1.00000000E+0	1.00000000E+0	1.00000000E+0	3.00000000E+0	-1.05004787E-1	3.15753241E-5	1.69277189E-6	-7.15255744E-10
1.81000328E+1	1.00000000E+0	1.00000000E+0	1.00000000E+0	1.00000000E+0	1.00000000E+0	3.00000000E+0	-1.00001968E-1	5.61541056E-5	-3.99979353E-1	-1.60932534E-9	1.81000710E+1	1.00000000E+0	1.00000000E+0	1.00000000E+0	1.00000000E+0	1.00000000E+0	3.00000000E+0	-1.00002170E-1	8.30494173E-5	1.45435331E-6	-2.14576718E-10	1.81000423E+1	1.00000000E+0	1.00000000E+0	1.00000000E+0	1.00000000E+0	1.00000000E+0	3.00000000E+0	-1.00004755E-1	3.16543592E-5	1.64508822E-6	-1.66892999E-10
1.82000046E+1	1.00000000E+0	1.00000000E+0	1.00000000E+0	1.00000000E+0	1.00000000E+0	3.00000000E+0	-9.50040594E-2	5.59704640E-5	-3.99977207E-1	-2.13384621E-9	1.82000179E+1	1.00000000E+0	1.00000000E+0	1.00000000E+0	1.00000000E+0	1.00000000E+0	3.00000000E+0	-9.50034186E-2	8.28455741E-5	2.06232085E-6	-4.52995280E-10	1.82000103E+1	1.00000000E+0	1.00000000E+0	1.00000000E+0	1.00000000E+0	1.00000000E+0	3.00000000E+0	-9.50040966E-2	3.17564009E-5	1.80006032E-6	-2.98023217E-10
1.83000412E+1	1.00000000E+0	1.00000000E+0	1.00000000E+0	1.00000000E+0	1.00000000E+0	3.00000000E+0	-9.00025964E-2	5.55956467E-5	-3.99978280E-1	-1.97887418E-9	1.83000736E+1	1.00000000E+0	1.00000000E+0	1.00000000E+0	1.00000000E+0	1.00000000E+0	3.00000000E+0	-9.00037438E-2	8.26383839E-5	1.87158582E-6	-1.02519981E-9	1.83000088E+1	1.00000000E+0	1.00000000E+0	1.00000000E+0	1.00000000E+0	1.00000000E+0	3.00000000E+0	-9.00033116E-2	3.18613056E-5	1.45435331E-6	-8.94069652E-10
1.84000683E+1	1.00000000E+0	1.00000000E+0	1.00000000E+0	1.00000000E+0	1.00000000E+0	3.00000000E+0	-8.50039124E-2	5.50677287E-5	-3.99978518E-1	-2.33650210E-9	1.84000435E+1	1.00000000E+0	1.00000000E+0	1.00000000E+0	1.00000000E+0	1.00000000E+0	3.00000000E+0	-8.50046650E-2	8.24120070E-5	2.53915800E-6	-5.96046434E-10	1.84000473E+1	1.00000000E+0	1.00000000E+0	1.00000000E+0	1.00000000E+0	1.00000000E+0	3.00000000E+0	-8.50050077E-2	3.19587016E-5	7.15255766E-8	-1.08480447E-9
1.85000210E+1	1.00000000E+0	1.00000000E+0	1.00000000E+0	1.00000000E+0	1.00000000E+0	3.00000000E+0	-8.00026432E-2	5.44064133E-5	-3.99978518E-1	-2.50339505E-9	1.85000095E+1	1.00000000E+0	1.00000000E+0	1.00000000E+0	1.00000000E+0	1.00000000E+0	3.00000000E+0	-8.00028816E-2	8.21837239E-5	1.60932541E-6	-4.29153435E-10	1.85000362E+1	1.00000000E+0	1.00000000E+0	1.00000000E+0	1.00000000E+0	1.00000000E+0	3.00000000E+0	-8.00032392E-2	3.20700419E-5	1.38282780E-6	-8.94069652E-10
1.86000614E+1	1.00000000E+0	1.00000000E+0	1.00000000E+0	1.00000000E+0	1.00000000E+0	3.00000000E+0	-7.50035271E-2	5.36317821E-5	-3.99979830E-1	-2.21729279E-9	1.86000690E+1	1.00000000E+0	1.00000000E+0	1.00000000E+0	1.00000000E+0	1.00000000E+0	3.00000000E+0	-7.50039369E-2	8.19432753E-5	2.50339525E-7	-6.07967343E-10	1.86000099E+1	1.00000000E+0	1.00000000E+0	1.00000000E+0	1.00000000E+0	1.00000000E+0	3.00000000E+0	-7.50061795E-2	3.21892512E-5	8.70227836E-7	-5.12599907E-10
1.87000103E+1	1.00000000E+0	1.00000000E+0	1.00000000E+0	1.00000000E+0	1.00000000E+0	3.00000000E+0	-7.00041056E-2	5.27794946E-5	-3.99978757E-1	-2.37226483E-9	1.87000484E+1	1.00000000E+0	1.00000000E+0	1.00000000E+0	1.00000000E+0	1.00000000E+0	3.00000000E+0	-7.00037628E-2	8.16853062E-5	-6.55651093E-7	-5.84125526E-10	1.87000504E+1	1.00000000E+0	1.00000000E+0	1.00000000E+0	1.00000000E+0	1.00000000E+0	3.00000000E+0	-7.00041801E-2	3.22961823E-5	1.56164174E-6	-5.72204562E-10
1.88000069E+1	1.00000000E+0	1.00000000E+0	1.00000000E+0	1.00000000E+0	1.00000000E+0	3.00000000E+0	-6.50032312E-2	5.18734923E-5	-3.99979591E-1	-2.13384621E-9	1.88000164E+1	1.00000000E+0	1.00000000E+0	1.00000000E+0	1.00000000E+0	1.00000000E+0	3.00000000E+0	-6.50042668E-2	8.14467712E-5	6.79492985E-7	-1.31130218E-10	1.88000183E+1	1.00000000E+0	1.00000000E+0	1.00000000E+0	1.00000000E+0	1.00000000E+0	3.00000000E+0	-6.50042817E-2	3.24221874E-5	1.52587893E-6	-5.00678998E-10
1.89000111E+1	1.00000000E+0	1.00000000E+0	1.00000000E+0	1.00000000E+0	1.00000000E+0	3.00000000E+0	-6.00021966E-2	5.09100173E-5	-3.99978399E-1	-1.81198112E-9	1.89000626E+1	1.00000000E+0	1.00000000E+0	1.00000000E+0	1.00000000E+0	1.00000000E+0	3.00000000E+0	-6.00038283E-2	8.12054932E-5	8.58306919E-7	-2.62260436E-10	1.89000740E+1	1.00000000E+0	1.00000000E+0	1.00000000E+0	1.00000000E+0	1.00000000E+0	3.00000000E+0	-6.00035451E-2	3.25274486E-5	1.37090683E-6	-4.88758090E-10
1.90000324E+1	1.00000000E+0	1.00000000E+0	1.00000000E+0	1.00000000E+0	1.00000000E+0	3.00000000E+0	-5.50023317E-2	4.99323469E-5	-3.99979591E-1	-1.99079508E-9	1.90000153E+1	1.00000000E+0	1.00000000E+0	1.00000000E+0	1.00000000E+0	1.00000000E+0	3.00000000E+0	-5.50028086E-2	8.09733901E-5	4.76837165E-8	-2.38418573E-11	1.90000401E+1	1.00000000E+0	1.00000000E+0	1.00000000E+0	1.00000000E+0	1.00000000E+0	3.00000000E+0	-5.50028682E-2	3.26451081E-5	1.66893005E-6	-8.46385961E-10
1.91000729E+1	1.00000000E+0	1.00000000E+0	1.00000000E+0	1.00000000E+0	1.00000000E+0	3.00000000E+0	-5.00027910E-2	4.89445301E-5	-3.99979115E-1	-1.95503236E-9	1.91000404E+1	1.00000000E+0	1.00000000E+0	1.00000000E+0	1.00000000E+0	1.00000000E+0	3.00000000E+0	-5.00040427E-2	8.07356846E-5	-1.10864642E-6	-7.51018525E-10	1.91000557E+1	1.00000000E+0	1.00000000E+0	1.00000000E+0	1.00000000E+0	1.00000000E+0	3.00000000E+0	-5.00035882E-2	3.27520393E-5	7.98702274E-7	-8.46385961E-10
1.92000046E+1	1.00000000E+0	1.00000000E+0	1.00000000E+0	1.00000000E+0	1.00000000E+0	3.00000000E+0	-4.50024977E-2	4.79838600E-5	-3.99979353E-1	-1.80006021E-9	1.92000751E+1	1.00000000E+0	1.00000000E+0	1.00000000E+0	1.00000000E+0	1.00000000E+0	3.00000000E+0	-4.50030677E-2	8.04957162E-5	-2.31266017E-6	-9.65595270E-10	1.92000408E+1	1.00000000E+0	1.00000000E+0	1.00000000E+0	1.00000000E+0	1.00000000E+0	3.00000000E+0	-4.50026393E-2	3.28705319E-5	2.78949733E-6	-5.12599907E-10
1.93000317E+1	1.00000000E+0	1.00000000E+0	1.00000000E+0	1.00000000E+0	1.00000000E+0	3.00000000E+0	-4.00043242E-2	4.70472442E-5	-3.99981380E-1	-2.22921370E-9	1.93000088E+1	1.00000000E+0	1.00000000E+0	1.00000000E+0	1.00000000E+0	1.00000000E+0	3.00000000E+0	-4.00030017E-2	8.02942523E-5	3.21865087E-7	-7.74860343E-10	1.93000603E+1	1.00000000E+0	1.00000000E+0	1.00000000E+0	1.00000000E+0	1.00000000E+0	3.00000000E+0	-4.00025621E-2	3.29570794E-5	3.32593913E-6	-9.53674292E-11
1.94000378E+1	1.00000000E+0	1.00000000E+0	1.00000000E+0	1.00000000E+0	1.00000000E+0	3.00000000E+0	-3.50027457E-2	4.61300478E-5	-3.99979591E-1	-2.11000439E-9	1.94000492E+1	1.00000000E+0	1.00000000E+0	1.00000000E+0	1.00000000E+0	1.00000000E+0	3.00000000E+0	-3.50033641E-2	8.00813505E-5	9.17911564E-7	-3.09944154E-10	1.94000015E+1	1.00000000E+0	1.00000000E+0	1.00000000E+0	1.00000000E+0	1.00000000E+0	3.00000000E+0	-3.50018255E-2	3.30652001E-5	2.71797194E-6	-5.72204562E-10
1.95000534E+1	1.00000000E+0	1.00000000E+0	1.00000000E+0	1.00000000E+0	1.00000000E+0	3.00000000E+0	-3.00039537E-2	4.52327113E-5	-3.99977803E-1	-1.59740443E-9	1.95000496E+1	1.00000000E+0	1.00000000E+0	1.00000000E+0	1.00000000E+0	1.00000000E+0	3.00000000E+0	-3.00039649E-2	7.98853653E-5	5.48362721E-7	-5.72204562E-10	1.95000267E+1	1.00000000E+0	1.00000000E+0	1.00000000E+0	1.00000000E+0	1.00000000E+0	3.00000000E+0	-3.00031062E-2	3.31462652E-5	1.56164174E-6	-6.07967343E-10
1.96000023E+1	1.00000000E+0	1.00000000E+0	1.00000000E+0	1.00000000E+0	1.00000000E+0	3.00000000E+0	-2.50031240E-2	4.43760146E-5	-3.99977803E-1	-1.34706490E-9	1.96000729E+1	1.00000000E+0	1.00000000E+0	1.00000000E+0	1.00000000E+0	1.00000000E+0	3.00000000E+0	-2.50021704E-2	7.97005923E-5	2.38418583E-8	-2.26497640E-10	1.96000404E+1	1.00000000E+0	1.00000000E+0	1.00000000E+0	1.00000000E+0	1.00000000E+0	3.00000000E+0	-2.50016581E-2	3.32338823E-5	1.54972076E-6	-7.74860343E-10
1.97000675E+1	1.00000000E+0	1.00000000E+0	1.00000000E+0	1.00000000E+0	1.00000000E+0	3.00000000E+0	-2.00031046E-2	4.35403199E-5	-3.99977803E-1	-1.00135800E-9	1.97000484E+1	1.00000000E+0	1.00000000E+0	1.00000000E+0	1.00000000E+0	1.00000000E+0	3.00000000E+0	-2.00021509E-2	7.95273809E-5	2.03847890E-6	-4.76837146E-11	1.97000732E+1	1.00000000E+0	1.00000000E+0	1.00000000E+0	1.00000000E+0	1.00000000E+0	3.00000000E+0	-2.00023297E-2	3.32970631E-5	7.03334820E-7	-9.29832433E-10
1.98000278E+1	1.00000000E+0	1.00000000E+0	1.00000000E+0	1.00000000E+0	1.00000000E+0	3.00000000E+0	-1.50030497E-2	4.27600389E-5	-3.99978995E-1	-8.94069652E-10	1.98000679E+1	1.00000000E+0	1.00000000E+0	1.00000000E+0	1.00000000E+0	1.00000000E+0	3.00000000E+0	-1.50008798E-2	7.93695508E-5	1.90734866E-7	-5.72204562E-10	1.98000107E+1	1.00000000E+0	1.00000000E+0	1.00000000E+0	1.00000000E+0	1.00000000E+0	3.00000000E+0	-1.50019648E-2	3.33718090E-5	2.02655798E-7	-1.08480447E-9
1.99000111E+1	1.00000000E+0	1.00000000E+0	1.00000000E+0	1.00000000E+0	1.00000000E+0	3.00000000E+0	-1.00034000E-2	4.20105207E-5	-3.99977446E-1	-1.13248821E-9	1.99000568E+1	1.00000000E+0	1.00000000E+0	1.00000000E+0	1.00000000E+0	1.00000000E+0	3.00000000E+0	-1.00018261E-2	7.92216088E-5	3.09944170E-7	-3.21865062E-10	1.99000263E+1	1.00000000E+0	1.00000000E+0	1.00000000E+0	1.00000000E+0	1.00000000E+0	3.00000000E+0	-1.00028515E-2	3.34229480E-5	-6.91413902E-7	-7.98702215E-10
2.00000172E+1	1.00000000E+0	1.00000000E+0	1.00000000E+0	1.00000000E+0	1.00000000E+0	3.00000000E+0	-5.00166416E-3	4.13056478E-5	-3.99977207E-1	-1.53779978E-9	2.00000572E+1	1.00000000E+0	1.00000000E+0	1.00000000E+0	1.00000000E+0	1.00000000E+0	3.00000000E+0	-5.00113983E-3	7.90864287E-5	1.64508822E-6	-2.50339499E-10	2.00000648E+1	1.00000000E+0	1.00000000E+0	1.00000000E+0	1.00000000E+0	1.00000000E+0	3.00000000E+0	-5.00218896E-3	3.34706310E-5	-6.43730175E-7	-9.77516179E-10
2.01000652E+1	1.00000000E+0	1.00000000E+0	1.00000000E+0	1.00000000E+0	1.00000000E+0	3.00000000E+0	-3.86238116E-6	4.06213403E-5	-3.99977326E-1	-1.16825105E-9	2.01000328E+1	1.00000000E+0	1.00000000E+0	1.00000000E+0	1.00000000E+0	1.00000000E+0	3.00000000E+0	-4.45842761E-6	7.89570840E-5	1.64508822E-6	-6.55651089E-10	2.01000462E+1	1.00000000E+0	1.00000000E+0	1.00000000E+0	1.00000000E+0	1.00000000E+0	3.00000000E+0	-8.76188278E-6	3.35147379E-5	-3.21865087E-7	-7.86781307E-10
2.02000446E+1	1.00000000E+0	1.00000000E+0	1.00000000E+0	1.00000000E+0	1.00000000E+0	3.00000000E+0	4.99607343E-3	3.99970158E-5	-3.99977922E-1	-1.54972069E-9	2.02000389E+1	1.00000000E+0	1.00000000E+0	1.00000000E+0	1.00000000E+0	1.00000000E+0	3.00000000E+0	4.99367714E-3	7.88235702E-5	2.15768819E-6	-6.43730125E-10	2.02000732E+1	1.00000000E+0	1.00000000E+0	1.00000000E+0	1.00000000E+0	1.00000000E+0	3.00000000E+0	4.99106664E-3	3.35502627E-5	-1.04904177E-6	-9.89437088E-10
2.03000469E+1	1.00000000E+0	1.00000000E+0	1.00000000E+0	1.00000000E+0	1.00000000E+0	3.00000000E+0	9.99571104E-3	3.93936753E-5	-3.99977684E-1	-1.53779978E-9	2.03000374E+1	1.00000000E+0	1.00000000E+0	1.00000000E+0	1.00000000E+0	1.00000000E+0	3.00000000E+0	9.99414921E-3	7.87291574E-5	1.28746035E-6	-1.90734858E-10	2.03000565E+1	1.00000000E+0	1.00000000E+0	1.00000000E+0	1.00000000E+0	1.00000000E+0	3.00000000E+0	9.99043044E-3	3.35959230E-5	-1.64508822E-6	-1.18017196E-9
2.04000378E+1	1.00000000E+0	1.00000000E+0	1.00000000E+0	1.00000000E+0	1.00000000E+0	3.00000000E+0	1.49946213E-2	3.88312692E-5	-3.99977326E-1	-1.32322309E-9	2.04000187E+1	1.00000000E+0	1.00000000E+0	1.00000000E+0	1.00000000E+0	1.00000000E+0	3.00000000E+0	1.49928210E-2	7.86271121E-5	1.51395795E-6	-2.62260436E-10	2.04000587E+1	1.00000000E+0	1.00000000E+0	1.00000000E+0	1.00000000E+0	1.00000000E+0	3.00000000E+0	1.49905449E-2	3.36244120E-5	-1.71661384E-6	-1.19209287E-9
2.05000439E+1	1.00000000E+0	1.00000000E+0	1.00000000E+0	1.00000000E+0	1.00000000E+0	3.00000000E+0	1.99937467E-2	3.82965081E-5	-3.99977684E-1	-1.39474865E-9	2.05000591E+1	1.00000000E+0	1.00000000E+0	1.00000000E+0	1.00000000E+0	1.00000000E+0	3.00000000E+0	1.99935678E-2	7.85491502E-5	1.69277189E-6	-4.41074371E-10	2.05000706E+1	1.00000000E+0	1.00000000E+0	1.00000000E+0	1.00000000E+0	1.00000000E+0	3.00000000E+0	1.99898239E-2	3.36406265E-5	-1.76429751E-6	-8.94069652E-10
2.06000443E+1	1.00000000E+0	1.00000000E+0	1.00000000E+0	1.00000000E+0	1.00000000E+0	3.00000000E+0	2.49957088E-2	3.78026962E-5	-3.99976015E-1	-1.27553934E-9	2.06000652E+1	1.00000000E+0	1.00000000E+0	1.00000000E+0	1.00000000E+0	1.00000000E+0	3.00000000E+0	2.49936711E-2	7.84523509E-5	1.91926961E-6	-9.53674292E-11	2.06000729E+1	1.00000000E+0	1.00000000E+0	1.00000000E+0	1.00000000E+0	1.00000000E+0	3.00000000E+0	2.49914415E-2	3.36601734E-5	-9.53674316E-7	-1.07288356E-9
2.07000198E+1	1.00000000E+0	1.00000000E+0	1.00000000E+0	1.00000000E+0	1.00000000E+0	3.00000000E+0	2.99951918E-2	3.73302319E-5	-3.99976134E-1	-1.60932534E-9	2.07000198E+1	1.00000000E+0	1.00000000E+0	1.00000000E+0	1.00000000E+0	1.00000000E+0	3.00000000E+0	2.99922116E-2	7.83865471E-5	3.17096715E-6	-9.65595270E-10	2.07000084E+1	1.00000000E+0	1.00000000E+0	1.00000000E+0	1.00000000E+0	1.00000000E+0	3.00000000E+0	2.99893506E-2	3.36682824E-5	3.09944170E-7	-1.20401378E-9
2.08000183E+1	1.00000000E+0	1.00000000E+0	1.00000000E+0	1.00000000E+0	1.00000000E+0	3.00000000E+0	3.49947102E-2	3.68879191E-5	-3.99977326E-1	-1.23977661E-9	2.08000698E+1	1.00000000E+0	1.00000000E+0	1.00000000E+0	1.00000000E+0	1.00000000E+0	3.00000000E+0	3.49911451E-2	7.83127616E-5	2.86102295E-6	-8.70227779E-10	2.08000374E+1	1.00000000E+0	1.00000000E+0	1.00000000E+0	1.00000000E+0	1.00000000E+0	3.00000000E+0	3.49904187E-2	3.36782941E-5	3.57627883E-8	-1.02519981E-9
2.09000492E+1	1.00000000E+0	1.00000000E+0	1.00000000E+0	1.00000000E+0	1.00000000E+0	3.00000000E+0	3.99939418E-2	3.64649750E-5	-3.99976015E-1	-1.58548352E-9	2.09000378E+1	1.00000000E+0	1.00000000E+0	1.00000000E+0	1.00000000E+0	1.00000000E+0	3.00000000E+0	3.99917252E-2	7.82725838E-5	2.41994871E-6	-7.15255744E-10	2.09000187E+1	1.00000000E+0	1.00000000E+0	1.00000000E+0	1.00000000E+0	1.00000000E+0	3.00000000E+0	3.99910696E-2	3.36827070E-5	1.09672544E-6	-7.03334779E-10
2.10000191E+1	1.00000000E+0	1.00000000E+0	1.00000000E+0	1.00000000E+0	1.00000000E+0	3.00000000E+0	4.49953787E-2	3.60738159E-5	-3.99975181E-1	-1.32322309E-9	2.10000305E+1	1.00000000E+0	1.00000000E+0	1.00000000E+0	1.00000000E+0	1.00000000E+0	3.00000000E+0	4.49926369E-2	7.82184652E-5	7.74860382E-7	-4.41074371E-10	2.10000134E+1	1.00000000E+0	1.00000000E+0	1.00000000E+0	1.00000000E+0	1.00000000E+0	3.00000000E+0	4.49919105E-2	3.36849698E-5	2.07424159E-6	-1.46627421E-9
2.11000767E+1	1.00000000E+0	1.00000000E+0	1.00000000E+0	1.00000000E+0	1.00000000E+0	3.00000000E+0	4.99953143E-2	3.56962664E-5	-3.99977565E-1	-1.72853465E-9	2.11000156E+1	1.00000000E+0	1.00000000E+0	1.00000000E+0	1.00000000E+0	1.00000000E+0	3.00000000E+0	4.99930158E-2	7.81635099E-5	8.34465027E-7	4.17232499E-10	2.11000481E+1	1.00000000E+0	1.00000000E+0	1.00000000E+0	1.00000000E+0	1.00000000E+0	3.00000000E+0	4.99927998E-2	3.36748381E-5	2.41994871E-6	-7.98702215E-10
2.12000504E+1	1.00000000E+0	1.00000000E+0	1.00000000E+0	1.00000000E+0	1.00000000E+0	3.00000000E+0	5.49952872E-2	3.53445757E-5	-3.99977565E-1	-1.83582305E-9	2.12000065E+1	1.00000000E+0	1.00000000E+0	1.00000000E+0	1.00000000E+0	1.00000000E+0	3.00000000E+0	5.49921654E-2	7.81377603E-5	2.18153014E-6	-1.54972077E-10	2.12000694E+1	1.00000000E+0	1.00000000E+0	1.00000000E+0	1.00000000E+0	1.00000000E+0	3.00000000E+0	5.49923778E-2	3.36669691E-5	1.64508822E-6	-3.21865062E-10
2.13000298E+1	1.00000000E+0	1.00000000E+0	1.00000000E+0	1.00000000E+0	1.00000000E+0	3.00000000E+0	5.99953048E-2	3.50152259E-5	-3.99976969E-1	-1.66892999E-9	2.13000736E+1	1.00000000E+0	1.00000000E+0	1.00000000E+0	1.00000000E+0	1.00000000E+0	3.00000000E+0	5.99911809E-2	7.80968694E-5	9.65595291E-7	-1.19209281E-10	2.13000507E+1	1.00000000E+0	1.00000000E+0	1.00000000E+0	1.00000000E+0	1.00000000E+0	3.00000000E+0	5.99921010E-2	3.36625599E-5	5.96046448E-7	-7.98702215E-10
2.14000492E+1	1.00000000E+0	1.00000000E+0	1.00000000E+0	1.00000000E+0	1.00000000E+0	3.00000000E+0	6.49963245E-2	3.47049099E-5	-3.99977565E-1	-1.90734850E-9	2.14000416E+1	1.00000000E+0	1.00000000E+0	1.00000000E+0	1.00000000E+0	1.00000000E+0	3.00000000E+0	6.49910718E-2	7.80692135E-5	8.82148754E-7	-2.50339499E-10	2.14000187E+1	1.00000000E+0	1.00000000E+0	1.00000000E+0	1.00000000E+0	1.00000000E+0	3.00000000E+0	6.49913326E-2	3.36456324E-5	1.64508822E-6	-1.35898581E-9
2.15000763E+1	1.00000000E+0	1.00000000E+0	1.00000000E+0	1.00000000E+0	1.00000000E+0	3.00000000E+0	6.99972734E-2	3.44093569E-5	-3.99976969E-1	-2.08616258E-9	2.15000191E+1	1.00000000E+0	1.00000000E+0	1.00000000E+0	1.00000000E+0	1.00000000E+0	3.00000000E+0	6.99925348E-2	7.80633709E-5	1.52587893E-6	-3.45706935E-10	2.15000076E+1	1.00000000E+0	1.00000000E+0	1.00000000E+0	1.00000000E+0	1.00000000E+0	3.00000000E+0	6.99936673E-2	3.36339472E-5	2.45571141E-6	-1.38282774E-9
2.16000519E+1	1.00000000E+0	1.00000000E+0	1.00000000E+0	1.00000000E+0	1.00000000E+0	3.00000000E+0	7.49961659E-2	3.41381892E-5	-3.99975181E-1	-2.37226483E-9	2.16000137E+1	1.00000000E+0	1.00000000E+0	1.00000000E+0	1.00000000E+0	1.00000000E+0	3.00000000E+0	7.49932528E-2	7.80310656E-5	1.71661384E-6	-5.00678998E-10	2.16000557E+1	1.00000000E+0	1.00000000E+0	1.00000000E+0	1.00000000E+0	1.00000000E+0	3.00000000E+0	7.49935135E-2	3.36170197E-5	2.02655792E-6	-1.45435330E-9
2.17000027E+1	1.00000000E+0	1.00000000E+0	1.00000000E+0	1.00000000E+0	1.00000000E+0	3.00000000E+0	7.99961910E-2	3.38860518E-5	-3.99976492E-1	-1.82390203E-9	2.17000637E+1	1.00000000E+0	1.00000000E+0	1.00000000E+0	1.00000000E+0	1.00000000E+0	3.00000000E+0	7.99932480E-2	7.80243936E-5	2.98023224E-7	-5.00678998E-10	2.17000408E+1	1.00000000E+0	1.00000000E+0	1.00000000E+0	1.00000000E+0	1.00000000E+0	3.00000000E+0	7.99922943E-2	3.36015255E-5	6.79492985E-7	-1.60932534E-9
2.18000736E+1	1.00000000E+0	1.00000000E+0	1.00000000E+0	1.00000000E+0	1.00000000E+0	3.00000000E+0	8.49960223E-2	3.36425182E-5	-3.99977088E-1	-1.65700909E-9	2.18000469E+1	1.00000000E+0	1.00000000E+0	1.00000000E+0	1.00000000E+0	1.00000000E+0	3.00000000E+0	8.49927664E-2	7.80099654E-5	8.82148754E-7	-4.52995280E-10	2.18000031E+1	1.00000000E+0	1.00000000E+0	1.00000000E+0	1.00000000E+0	1.00000000E+0	3.00000000E+0	8.49914327E-2	3.35918667E-5	6.91413902E-7	-1.56164170E-9
2.19000053E+1	1.00000000E+0	1.00000000E+0	1.00000000E+0	1.00000000E+0	1.00000000E+0	3.00000000E+0	8.99976045E-2	3.34234355E-5	-3.99977326E-1	-1.77621839E-9	2.19000244E+1	1.00000000E+0	1.00000000E+0	1.00000000E+0	1.00000000E+0	1.00000000E+0	3.00000000E+0	8.99943933E-2	7.80193877E-5	7.15255737E-7	-1.78813936E-10	2.19000244E+1	1.00000000E+0	1.00000000E+0	1.00000000E+0	1.00000000E+0	1.00000000E+0	3.00000000E+0	8.99927169E-2	3.36092744E-5	2.50339525E-7	-1.68085090E-9
2.20000229E+1	1.00000000E+0	1.00000000E+0	1.00000000E+0	1.00000000E+0	1.00000000E+0	3.00000000E+0	9.49967504E-2	3.32067466E-5	-3.99979353E-1	-1.10864640E-9	2.20000591E+1	1.00000000E+0	1.00000000E+0	1.00000000E+0	1.00000000E+0	1.00000000E+0	3.00000000E+0	9.49934721E-2	7.80171176E-5	5.72204613E-7	-5.24520871E-10	2.20000668E+1	1.00000000E+0	1.00000000E+0	1.00000000E+0	1.00000000E+0	1.00000000E+0	3.00000000E+0	9.49921235E-2	3.36251287E-5	-3.33786005E-7	-2.02655781E-9
2.21000309E+1	1.00000000E+0	1.00000000E+0	1.00000000E+0	1.00000000E+0	1.00000000E+0	3.00000000E+0	9.99767780E-2	3.29963186E-5	-3.99979472E-1	-2.16960894E-9	2.21000061E+1	1.00000000E+0	1.00000000E+0	1.00000000E+0	1.00000000E+0	1.00000000E+0	3.00000000E+0	9.99730825E-2	7.80021001E-5	2.20537186E-6	-5.72204562E-10	2.21000233E+1	1.00000000E+0	1.00000000E+0	1.00000000E+0	1.00000000E+0	1.00000000E+0	3.00000000E+0	9.99667645E-2	3.36605335E-5	-1.19209291E-8	-1.52587887E-9
2.22000751E+1	1.00000000E+0	1.00000000E+0	1.00000000E+0	1.00000000E+0	1.00000000E+0	3.00000000E+0	1.04967833E-1	3.27937123E-5	-3.99978757E-1	-1.71661374E-9	2.22000694E+1	1.00000000E+0	1.00000000E+0	1.00000000E+0	1.00000000E+0	1.00000000E+0	3.00000000E+0	1.04966879E-1	7.79807597E-5	9.89437126E-7	-6.43730125E-10	2.22000217E+1	1.00000000E+0	1.00000000E+0	1.00000000E+0	1.00000000E+0	1.00000000E+0	3.00000000E+0	1.04958892E-1	3.36707853E-5	-1.41859061E-6	-1.51395796E-9
2.23000317E+1	1.00000000E+0	1.00000000E+0	1.00000000E+0	1.00000000E+0	1.00000000E+0	3.00000000E+0	1.09977126E-1	3.26351983E-5	-3.99977446E-1	-2.00271599E-9	2.23000317E+1	1.00000000E+0	1.00000000E+0	1.00000000E+0	1.00000000E+0	1.00000000E+0	3.00000000E+0	1.09974146E-1	7.80218907E-5	5.60283695E-7	-5.24520871E-10	2.23000412E+1	1.00000000E+0	1.00000000E+0	1.00000000E+0	1.00000000E+0	1.00000000E+0	3.00000000E+0	1.09967709E-1	3.36663725E-5	-8.82148754E-7	-1.84774396E-9
2.24000435E+1	1.00000000E+0	1.00000000E+0	1.00000000E+0	1.00000000E+0	1.00000000E+0	3.00000000E+0	1.14968657E-1	3.24545035E-5	-3.99978280E-1	-1.89542759E-9	2.24000568E+1	1.00000000E+0	1.00000000E+0	1.00000000E+0	1.00000000E+0	1.00000000E+0	3.00000000E+0	1.14966631E-1	7.80211703E-5	-7.15255766E-8	-2.14576718E-10	2.24000111E+1	1.00000000E+0	1.00000000E+0	1.00000000E+0	1.00000000E+0	1.00000000E+0	3.00000000E+0	1.14959121E-1	3.36343073E-5	-7.27176655E-7	-1.35898581E-9
2.25000477E+1	1.00000000E+0	1.00000000E+0	1.00000000E+0	1.00000000E+0	1.00000000E+0	3.00000000E+0	1.19977951E-1	3.23079803E-5	-3.99978638E-1	-1.76429749E-9	2.25000286E+1	1.00000000E+0	1.00000000E+0	1.00000000E+0	1.00000000E+0	1.00000000E+0	3.00000000E+0	1.19976401E-1	7.80469200E-5	8.34465013E-8	0.00000000E+0	2.25000095E+1	1.00000000E+0	1.00000000E+0	1.00000000E+0	1.00000000E+0	1.00000000E+0	3.00000000E+0	1.19969487E-1	3.36370467E-5	-1.21593473E-6	-1.60932534E-9
2.26000710E+1	1.00000000E+0	1.00000000E+0	1.00000000E+0	1.00000000E+0	1.00000000E+0	3.00000000E+0	1.24970794E-1	3.21437474E-5	-3.99980426E-1	-1.47819512E-9	2.26000538E+1	1.00000000E+0	1.00000000E+0	1.00000000E+0	1.00000000E+0	1.00000000E+0	3.00000000E+0	1.24968529E-1	7.80574119E-5	-3.81469732E-7	-4.29153435E-10	2.26000252E+1	1.00000000E+0	1.00000000E+0	1.00000000E+0	1.00000000E+0	1.00000000E+0	3.00000000E+0	1.24960542E-1	3.36003322E-5	-1.31130219E-6	-1.18017196E-9
2.27000084E+1	1.00000000E+0	1.00000000E+0	1.00000000E+0	1.00000000E+0	1.00000000E+0	3.00000000E+0	1.29980803E-1	3.20073705E-5	-3.99979830E-1	-1.65700909E-9	2.27000122E+1	1.00000000E+0	1.00000000E+0	1.00000000E+0	1.00000000E+0	1.00000000E+0	3.00000000E+0	1.29979968E-1	7.80698101E-5	5.48362721E-7	-5.84125526E-10	2.27000065E+1	1.00000000E+0	1.00000000E+0	1.00000000E+0	1.00000000E+0	1.00000000E+0	3.00000000E+0	1.29972816E-1	3.36149933E-5	-1.40666964E-6	-1.52587887E-9
2.28000469E+1	1.00000000E+0	1.00000000E+0	1.00000000E+0	1.00000000E+0	1.00000000E+0	3.00000000E+0	1.34970546E-1	3.18496095E-5	-3.99978995E-1	-1.47819512E-9	2.28000336E+1	1.00000000E+0	1.00000000E+0	1.00000000E+0	1.00000000E+0	1.00000000E+0	3.00000000E+0	1.34968638E-1	7.80887640E-5	-1.78813934E-7	-5.24520871E-10	2.28000641E+1	1.00000000E+0	1.00000000E+0	1.00000000E+0	1.00000000E+0	1.00000000E+0	3.00000000E+0	1.34963751E-1	3.35805416E-5	-1.83582313E-6	-9.17911525E-10
2.29000225E+1	1.00000000E+0	1.00000000E+0	1.00000000E+0	1.00000000E+0	1.00000000E+0	3.00000000E+0	1.39977932E-1	3.17177510E-5	-3.99977803E-1	-1.49011603E-9	2.29000340E+1	1.00000000E+0	1.00000000E+0	1.00000000E+0	1.00000000E+0	1.00000000E+0	3.00000000E+0	1.39976740E-1	7.81205963E-5	9.29832481E-7	7.15255702E-11	2.29000626E+1	1.00000000E+0	1.00000000E+0	1.00000000E+0	1.00000000E+0	1.00000000E+0	3.00000000E+0	1.39973760E-1	3.36048615E-5	-1.51395795E-6	-1.03712083E-9
2.30000458E+1	1.00000000E+0	1.00000000E+0	1.00000000E+0	1.00000000E+0	1.00000000E+0	3.00000000E+0	1.44972444E-1	3.15575235E-5	-3.99977684E-1	-1.41859047E-9	2.30000477E+1	1.00000000E+0	1.00000000E+0	1.00000000E+0	1.00000000E+0	1.00000000E+0	3.00000000E+0	1.44970894E-1	7.81281051E-5	1.03712080E-6	-2.14576718E-10	2.30000248E+1	1.00000000E+0	1.00000000E+0	1.00000000E+0	1.00000000E+0	1.00000000E+0	3.00000000E+0	1.44964576E-1	3.36016419E-5	-1.96695328E-6	-1.10864640E-9
2.31000462E+1	1.00000000E+0	1.00000000E+0	1.00000000E+0	1.00000000E+0	1.00000000E+0	3.00000000E+0	1.49981380E-1	3.14285971E-5	-3.99977088E-1	-1.52587887E-9	2.31000729E+1	1.00000000E+0	1.00000000E+0	1.00000000E+0	1.00000000E+0	1.00000000E+0	3.00000000E+0	1.49980783E-1	7.81686322E-5	9.77516152E-7	2.38418573E-11	2.31000137E+1	1.00000000E+0	1.00000000E+0	1.00000000E+0	1.00000000E+0	1.00000000E+0	3.00000000E+0	1.49973392E-1	3.36288213E-5	-1.81198118E-6	-1.25169752E-9
2.32000523E+1	1.00000000E+0	1.00000000E+0	1.00000000E+0	1.00000000E+0	1.00000000E+0	3.00000000E+0	1.54973149E-1	3.12756893E-5	-3.99976254E-1	-1.39474865E-9	2.32000065E+1	1.00000000E+0	1.00000000E+0	1.00000000E+0	1.00000000E+0	1.00000000E+0	3.00000000E+0	1.54970169E-1	7.81792405E-5	1.31130221E-7	-6.07967343E-10	2.32000484E+1	1.00000000E+0	1.00000000E+0	1.00000000E+0	1.00000000E+0	1.00000000E+0	3.00000000E+0	1.54963851E-1	3.36201192E-5	-1.72853470E-6	-8.58306870E-10
2.33000412E+1	1.00000000E+0	1.00000000E+0	1.00000000E+0	1.00000000E+0	1.00000000E+0	3.00000000E+0	1.59963369E-1	3.11303011E-5	-3.99977326E-1	-1.76429749E-9	2.33000221E+1	1.00000000E+0	1.00000000E+0	1.00000000E+0	1.00000000E+0	1.00000000E+0	3.00000000E+0	1.59961462E-1	7.81873532E-5	-6.43730175E-7	-5.96046434E-10	2.33000565E+1	1.00000000E+0	1.00000000E+0	1.00000000E+0	1.00000000E+0	1.00000000E+0	3.00000000E+0	1.59954667E-1	3.36370467E-5	-1.10864642E-6	-1.26361843E-9
2.34000015E+1	1.00000000E+0	1.00000000E+0	1.00000000E+0	1.00000000E+0	1.00000000E+0	3.00000000E+0	1.64973140E-1	3.10085161E-5	-3.99975777E-1	-2.05039963E-9	2.34000263E+1	1.00000000E+0	1.00000000E+0	1.00000000E+0	1.00000000E+0	1.00000000E+0	3.00000000E+0	1.64971471E-1	7.82390853E-5	8.22544109E-7	-5.36441780E-10	2.34000607E+1	1.00000000E+0	1.00000000E+0	1.00000000E+0	1.00000000E+0	1.00000000E+0	3.00000000E+0	1.64966822E-1	3.36697121E-5	-1.70469286E-6	-5.12599907E-10
2.35000629E+1	1.00000000E+0	1.00000000E+0	1.00000000E+0	1.00000000E+0	1.00000000E+0	3.00000000E+0	1.69965148E-1	3.08523158E-5	-3.99974465E-1	-1.76429749E-9	2.35000210E+1	1.00000000E+0	1.00000000E+0	1.00000000E+0	1.00000000E+0	1.00000000E+0	3.00000000E+0	1.69962764E-1	7.82655479E-5	-3.21865087E-7	-3.69548780E-10	2.35000458E+1	1.00000000E+0	1.00000000E+0	1.00000000E+0	1.00000000E+0	1.00000000E+0	3.00000000E+0	1.69954777E-1	3.36742414E-5	-2.32458115E-6	-9.17911525E-10
2.36000538E+1	1.00000000E+0	1.00000000E+0	1.00000000E+0	1.00000000E+0	1.00000000E+0	3.00000000E+0	1.74974918E-1	3.07301052E-5	-3.99974823E-1	-2.00271599E-9	2.36000214E+1	1.00000000E+0	1.00000000E+0	1.00000000E+0	1.00000000E+0	1.00000000E+0	3.00000000E+0	1.74970984E-1	7.83306386E-5	5.00679050E-7	5.96046407E-11	2.36000538E+1	1.00000000E+0	1.00000000E+0	1.00000000E+0	1.00000000E+0	1.00000000E+0	3.00000000E+0	1.74965382E-1	3.37184683E-5	-2.03847890E-6	-7.15255744E-10
2.37000446E+1	1.00000000E+0	1.00000000E+0	1.00000000E+0	1.00000000E+0	1.00000000E+0	3.00000000E+0	1.79966927E-1	3.05854192E-5	-3.99977803E-1	-1.87158578E-9	2.37000217E+1	1.00000000E+0	1.00000000E+0	1.00000000E+0	1.00000000E+0	1.00000000E+0	3.00000000E+0	1.79965973E-1	7.83467331E-5	1.90734866E-7	8.34464997E-11	2.37000561E+1	1.00000000E+0	1.00000000E+0	1.00000000E+0	1.00000000E+0	1.00000000E+0	3.00000000E+0	1.79960370E-1	3.37328929E-5	-1.21593473E-6	-1.39474865E-9
2.38000469E+1	1.00000000E+0	1.00000000E+0	1.00000000E+0	1.00000000E+0	1.00000000E+0	3.00000000E+0	1.84976220E-1	3.04632304E-5	-3.99978161E-1	-1.21593469E-9	2.38000202E+1	1.00000000E+0	1.00000000E+0	1.00000000E+0	1.00000000E+0	1.00000000E+0	3.00000000E+0	1.84974551E-1	7.84282747E-5	-1.54972076E-6	4.17232499E-10	2.38000107E+1	1.00000000E+0	1.00000000E+0	1.00000000E+0	1.00000000E+0	1.00000000E+0	3.00000000E+0	1.84968472E-1	3.37872516E-5	-1.58548357E-6	-2.98023217E-10
2.39000435E+1	1.00000000E+0	1.00000000E+0	1.00000000E+0	1.00000000E+0	1.00000000E+0	3.00000000E+0	1.89970136E-1	3.03233373E-5	-3.99976730E-1	-1.58548352E-9	2.39000607E+1	1.00000000E+0	1.00000000E+0	1.00000000E+0	1.00000000E+0	1.00000000E+0	3.00000000E+0	1.89965487E-1	7.84508011E-5	-2.46763238E-6	-2.74181372E-10	2.39000683E+1	1.00000000E+0	1.00000000E+0	1.00000000E+0	1.00000000E+0	1.00000000E+0	3.00000000E+0	1.89960241E-1	3.37926176E-5	-2.34842310E-6	-1.78813936E-10
2.40000172E+1	1.00000000E+0	1.00000000E+0	1.00000000E+0	1.00000000E+0	1.00000000E+0	3.00000000E+0	1.94977760E-1	3.02081462E-5	-3.99978280E-1	-1.31130218E-9	2.40000343E+1	1.00000000E+0	1.00000000E+0	1.00000000E+0	1.00000000E+0	1.00000000E+0	3.00000000E+0	1.94976568E-1	7.85328157E-5	-3.06367883E-6	-2.38418563E-10	2.40000572E+1	1.00000000E+0	1.00000000E+0	1.00000000E+0	1.00000000E+0	1.00000000E+0	3.00000000E+0	1.94970012E-1	3.38549617E-5	-1.23977668E-6	-8.34464997E-11
2.41000671E+1	1.00000000E+0	1.00000000E+0	1.00000000E+0	1.00000000E+0	1.00000000E+0	3.00000000E+0	1.99969172E-1	3.00672400E-5	-3.99976969E-1	-1.65700909E-9	2.41000309E+1	1.00000000E+0	1.00000000E+0	1.00000000E+0	1.00000000E+0	1.00000000E+0	3.00000000E+0	1.99965477E-1	7.85609518E-5	-3.13520445E-6	-2.38418573E-11	2.41000156E+1	1.00000000E+0	1.00000000E+0	1.00000000E+0	1.00000000E+0	1.00000000E+0	3.00000000E+0	1.99958682E-1	3.38791615E-5	-1.85966496E-6	-5.36441780E-10
2.42000484E+1	1.00000000E+0	1.00000000E+0	1.00000000E+0	1.00000000E+0	1.00000000E+0	3.00000000E+0	2.04977632E-1	2.99607509E-5	-3.99977684E-1	-1.35898581E-9	2.42000389E+1	1.00000000E+0	1.00000000E+0	1.00000000E+0	1.00000000E+0	1.00000000E+0	3.00000000E+0	2.04975128E-1	7.86470191E-5	-2.99215321E-6	-1.66892999E-10	2.42000389E+1	1.00000000E+0	1.00000000E+0	1.00000000E+0	1.00000000E+0	1.00000000E+0	3.00000000E+0	2.04967856E-1	3.39460385E-5	-8.10623192E-7	-5.48362744E-10
2.43000336E+1	1.00000000E+0	1.00000000E+0	1.00000000E+0	1.00000000E+0	1.00000000E+0	3.00000000E+0	2.09968209E-1	2.98312298E-5	-3.99978995E-1	-1.77621839E-9	2.43000240E+1	1.00000000E+0	1.00000000E+0	1.00000000E+0	1.00000000E+0	1.00000000E+0	3.00000000E+0	2.09964156E-1	7.86824239E-5	-2.01463695E-6	2.14576718E-10	2.43000183E+1	1.00000000E+0	1.00000000E+0	1.00000000E+0	1.00000000E+0	1.00000000E+0	3.00000000E+0	2.09957957E-1	3.39839462E-5	-1.03712080E-6	-3.57627872E-10
2.44000378E+1	1.00000000E+0	1.00000000E+0	1.00000000E+0	1.00000000E+0	1.00000000E+0	3.00000000E+0	2.14979053E-1	2.97335373E-5	-3.99977565E-1	-1.97887418E-9	2.44000549E+1	1.00000000E+0	1.00000000E+0	1.00000000E+0	1.00000000E+0	1.00000000E+0	3.00000000E+0	2.14972377E-1	7.87818499E-5	-2.76565561E-6	-9.53674292E-11	2.44000549E+1	1.00000000E+0	1.00000000E+0	1.00000000E+0	1.00000000E+0	1.00000000E+0	3.00000000E+0	2.14970469E-1	3.40505867E-5	-1.19209291E-8	-7.03334779E-10
2.45000591E+1	1.00000000E+0	1.00000000E+0	1.00000000E+0	1.00000000E+0	1.00000000E+0	3.00000000E+0	2.19969869E-1	2.96099661E-5	-3.99978280E-1	-2.05039963E-9	2.45000267E+1	1.00000000E+0	1.00000000E+0	1.00000000E+0	1.00000000E+0	1.00000000E+0	3.00000000E+0	2.19964385E-1	7.88391844E-5	-4.64916229E-6	4.76837146E-11	2.45000534E+1	1.00000000E+0	1.00000000E+0	1.00000000E+0	1.00000000E+0	1.00000000E+0	3.00000000E+0	2.19962001E-1	3.41086416E-5	-2.02655798E-7	-5.24520871E-10
2.46000118E+1	1.00000000E+0	1.00000000E+0	1.00000000E+0	1.00000000E+0	1.00000000E+0	3.00000000E+0	2.24979281E-1	2.95189620E-5	-3.99980426E-1	-1.54972069E-9	2.46000710E+1	1.00000000E+0	1.00000000E+0	1.00000000E+0	1.00000000E+0	1.00000000E+0	3.00000000E+0	2.24974036E-1	7.89370606E-5	-4.13656244E-6	-1.90734858E-10	2.46000328E+1	1.00000000E+0	1.00000000E+0	1.00000000E+0	1.00000000E+0	1.00000000E+0	3.00000000E+0	2.24970222E-1	3.41981649E-5	-1.13248825E-6	-9.17911525E-10
2.47000446E+1	1.00000000E+0	1.00000000E+0	1.00000000E+0	1.00000000E+0	1.00000000E+0	3.00000000E+0	2.29970932E-1	2.93940648E-5	-3.99978638E-1	-1.51395796E-9	2.47000618E+1	1.00000000E+0	1.00000000E+0	1.00000000E+0	1.00000000E+0	1.00000000E+0	3.00000000E+0	2.29965210E-1	7.90163322E-5	-4.24385098E-6	-4.52995280E-10	2.47000065E+1	1.00000000E+0	1.00000000E+0	1.00000000E+0	1.00000000E+0	1.00000000E+0	3.00000000E+0	2.29961991E-1	3.42428684E-5	-1.26361851E-6	-9.05990560E-10
2.48000412E+1	1.00000000E+0	1.00000000E+0	1.00000000E+0	1.00000000E+0	1.00000000E+0	3.00000000E+0	2.34964609E-1	2.92801851E-5	-3.99980903E-1	-1.99079508E-9	2.48000393E+1	1.00000000E+0	1.00000000E+0	1.00000000E+0	1.00000000E+0	1.00000000E+0	3.00000000E+0	2.34957576E-1	7.91063358E-5	-4.42266492E-6	-1.66892999E-10	2.48000336E+1	1.00000000E+0	1.00000000E+0	1.00000000E+0	1.00000000E+0	1.00000000E+0	3.00000000E+0	2.34954953E-1	3.43188076E-5	-1.16825106E-6	-6.91413871E-10
2.49000053E+1	1.00000000E+0	1.00000000E+0	1.00000000E+0	1.00000000E+0	1.00000000E+0	3.00000000E+0	2.39968777E-1	2.91900033E-5	-3.99978995E-1	-1.38282774E-9	2.49000206E+1	1.00000000E+0	1.00000000E+0	1.00000000E+0	1.00000000E+0	1.00000000E+0	3.00000000E+0	2.39969850E-1	7.92181527E-5	-3.40938573E-6	-3.09944154E-10	2.49000568E+1	1.00000000E+0	1.00000000E+0	1.00000000E+0	1.00000000E+0	1.00000000E+0	3.00000000E+0	2.39961267E-1	3.44249020E-5	-5.12599968E-7	-1.02519981E-9
2.50000248E+1	1.00000000E+0	1.00000000E+0	1.00000000E+0	1.00000000E+0	1.00000000E+0	3.00000000E+0	2.44964838E-1	2.90722000E-5	-3.99978399E-1	-1.68085090E-9	2.50000343E+1	1.00000000E+0	1.00000000E+0	1.00000000E+0	1.00000000E+0	1.00000000E+0	3.00000000E+0	2.44960427E-1	7.93223444E-5	-3.25441374E-6	-5.00678998E-10	2.50000134E+1	1.00000000E+0	1.00000000E+0	1.00000000E+0	1.00000000E+0	1.00000000E+0	3.00000000E+0	2.44958043E-1	3.45077533E-5	-7.39097629E-7	-1.33514400E-9
2.51000347E+1	1.00000000E+0	1.00000000E+0	1.00000000E+0	1.00000000E+0	1.00000000E+0	3.00000000E+0	2.49973416E-1	2.89721957E-5	-3.99978399E-1	-1.71661374E-9	2.51000614E+1	1.00000000E+0	1.00000000E+0	1.00000000E+0	1.00000000E+0	1.00000000E+0	3.00000000E+0	2.49968410E-1	7.94577645E-5	-2.37226482E-6	-6.31809216E-10	2.51000156E+1	1.00000000E+0	1.00000000E+0	1.00000000E+0	1.00000000E+0	1.00000000E+0	3.00000000E+0	2.49966741E-1	3.46224333E-5	1.64508822E-6	-1.02519981E-9
2.52000637E+1	1.00000000E+0	1.00000000E+0	1.00000000E+0	1.00000000E+0	1.00000000E+0	3.00000000E+0	2.54964948E-1	2.88484571E-5	-3.99978042E-1	-1.53779978E-9	2.52000332E+1	1.00000000E+0	1.00000000E+0	1.00000000E+0	1.00000000E+0	1.00000000E+0	3.00000000E+0	2.54959822E-1	7.95776868E-5	-1.56164174E-6	-3.33785999E-10	2.52000675E+1	1.00000000E+0	1.00000000E+0	1.00000000E+0	1.00000000E+0	1.00000000E+0	3.00000000E+0	2.54957557E-1	3.47105270E-5	1.93119058E-6	-1.14440912E-9
2.53000164E+1	1.00000000E+0	1.00000000E+0	1.00000000E+0	1.00000000E+0	1.00000000E+0	3.00000000E+0	2.59975195E-1	2.87593721E-5	-3.99978995E-1	-1.81198112E-9	2.53000717E+1	1.00000000E+0	1.00000000E+0	1.00000000E+0	1.00000000E+0	1.00000000E+0	3.00000000E+0	2.59970069E-1	7.97239554E-5	-1.76429751E-6	-2.74181372E-10	2.53000469E+1	1.00000000E+0	1.00000000E+0	1.00000000E+0	1.00000000E+0	1.00000000E+0	3.00000000E+0	2.59966731E-1	3.48514332E-5	1.46627428E-6	-9.77516179E-10
2.54000244E+1	1.00000000E+0	1.00000000E+0	1.00000000E+0	1.00000000E+0	1.00000000E+0	3.00000000E+0	2.64966369E-1	2.86452287E-5	-3.99977565E-1	-1.90734850E-9	2.54000187E+1	1.00000000E+0	1.00000000E+0	1.00000000E+0	1.00000000E+0	1.00000000E+0	3.00000000E+0	2.64963269E-1	7.98829860E-5	-1.28746035E-6	-4.17232499E-10	2.54000168E+1	1.00000000E+0	1.00000000E+0	1.00000000E+0	1.00000000E+0	1.00000000E+0	3.00000000E+0	2.64958262E-1	3.49711190E-5	2.00271620E-6	-7.62939434E-10
2.55000648E+1	1.00000000E+0	1.00000000E+0	1.00000000E+0	1.00000000E+0	1.00000000E+0	3.00000000E+0	2.69978642E-1	2.85581100E-5	-3.99976969E-1	-1.70469283E-9	2.55000286E+1	1.00000000E+0	1.00000000E+0	1.00000000E+0	1.00000000E+0	1.00000000E+0	3.00000000E+0	2.69973755E-1	8.00477283E-5	9.29832481E-7	-3.09944154E-10	2.55000153E+1	1.00000000E+0	1.00000000E+0	1.00000000E+0	1.00000000E+0	1.00000000E+0	3.00000000E+0	2.69969821E-1	3.51240669E-5	1.20401387E-6	-6.43730125E-10
2.56000729E+1	1.00000000E+0	1.00000000E+0	1.00000000E+0	1.00000000E+0	1.00000000E+0	3.00000000E+0	2.74969935E-1	2.84410944E-5	-3.99977088E-1	-2.18152985E-9	2.56000443E+1	1.00000000E+0	1.00000000E+0	1.00000000E+0	1.00000000E+0	1.00000000E+0	3.00000000E+0	2.74964213E-1	8.02206996E-5	-1.19209291E-8	-8.34464997E-11	2.56000729E+1	1.00000000E+0	1.00000000E+0	1.00000000E+0	1.00000000E+0	1.00000000E+0	3.00000000E+0	2.74962425E-1	3.52621100E-5	2.38418579E-7	-4.05311562E-10
2.57000084E+1	1.00000000E+0	1.00000000E+0	1.00000000E+0	1.00000000E+0	1.00000000E+0	3.00000000E+0	2.79977441E-1	2.83587924E-5	-3.99975538E-1	-1.85966487E-9	2.57000732E+1	1.00000000E+0	1.00000000E+0	1.00000000E+0	1.00000000E+0	1.00000000E+0	3.00000000E+0	2.79971957E-1	8.04058363E-5	-6.55651093E-7	-2.38418563E-10	2.57000198E+1	1.00000000E+0	1.00000000E+0	1.00000000E+0	1.00000000E+0	1.00000000E+0	3.00000000E+0	2.79968739E-1	3.54596377E-5	5.96046448E-8	-1.07288356E-9
2.58000393E+1	1.00000000E+0	1.00000000E+0	1.00000000E+0	1.00000000E+0	1.00000000E+0	3.00000000E+0	2.84967542E-1	2.82485234E-5	-3.99976850E-1	-1.68085090E-9	2.58000393E+1	1.00000000E+0	1.00000000E+0	1.00000000E+0	1.00000000E+0	1.00000000E+0	3.00000000E+0	2.84963489E-1	8.05882228E-5	-4.41074377E-7	-7.98702215E-10	2.58000641E+1	1.00000000E+0	1.00000000E+0	1.00000000E+0	1.00000000E+0	1.00000000E+0	3.00000000E+0	2.84960032E-1	3.56169949E-5	1.33514402E-6	-7.62939434E-10
2.59000397E+1	1.00000000E+0	1.00000000E+0	1.00000000E+0	1.00000000E+0	1.00000000E+0	3.00000000E+0	2.89977193E-1	2.81633129E-5	-3.99978042E-1	-2.06232076E-9	2.59000511E+1	1.00000000E+0	1.00000000E+0	1.00000000E+0	1.00000000E+0	1.00000000E+0	3.00000000E+0	2.89973140E-1	8.08308178E-5	-9.77516152E-7	-5.96046407E-11	2.59000721E+1	1.00000000E+0	1.00000000E+0	1.00000000E+0	1.00000000E+0	1.00000000E+0	3.00000000E+0	2.89971113E-1	3.58501675E-5	1.46627428E-6	-7.15255744E-10
2.60000038E+1	1.00000000E+0	1.00000000E+0	1.00000000E+0	1.00000000E+0	1.00000000E+0	3.00000000E+0	2.94967532E-1	2.80599579E-5	-3.99978757E-1	-1.57356261E-9	2.60000687E+1	1.00000000E+0	1.00000000E+0	1.00000000E+0	1.00000000E+0	1.00000000E+0	3.00000000E+0	2.94962645E-1	8.10329948E-5	-1.18017203E-6	-7.15255702E-11	2.60000076E+1	1.00000000E+0	1.00000000E+0	1.00000000E+0	1.00000000E+0	1.00000000E+0	3.00000000E+0	2.94960856E-1	3.60524682E-5	1.84774399E-6	-1.09672549E-9
2.61000309E+1	1.00000000E+0	1.00000000E+0	1.00000000E+0	1.00000000E+0	1.00000000E+0	3.00000000E+0	2.99976110E-1	2.79787419E-5	-3.99977326E-1	-2.24113461E-9	2.61000137E+1	1.00000000E+0	1.00000000E+0	1.00000000E+0	1.00000000E+0	1.00000000E+0	3.00000000E+0	2.99970150E-1	8.13210063E-5	-2.86102306E-7	-3.57627872E-10	2.61000366E+1	1.00000000E+0	1.00000000E+0	1.00000000E+0	1.00000000E+0	1.00000000E+0	3.00000000E+0	2.99967051E-1	3.63051913E-5	4.52995295E-7	-9.77516179E-10
2.62000141E+1	1.00000000E+0	1.00000000E+0	1.00000000E+0	1.00000000E+0	1.00000000E+0	3.00000000E+0	3.04966450E-1	2.78801435E-5	-3.99978876E-1	-1.95503236E-9	2.62000103E+1	1.00000000E+0	1.00000000E+0	1.00000000E+0	1.00000000E+0	1.00000000E+0	3.00000000E+0	3.04960966E-1	8.15670501E-5	-4.88758076E-7	-1.07288356E-9	2.62000523E+1	1.00000000E+0	1.00000000E+0	1.00000000E+0	1.00000000E+0	1.00000000E+0	3.00000000E+0	3.04956913E-1	3.65475425E-5	6.07967365E-7	-5.12599907E-10
2.63000298E+1	1.00000000E+0	1.00000000E+0	1.00000000E+0	1.00000000E+0	1.00000000E+0	3.00000000E+0	3.09958577E-1	2.77906420E-5	-3.99976730E-1	-2.30073915E-9	2.63000107E+1	1.00000000E+0	1.00000000E+0	1.00000000E+0	1.00000000E+0	1.00000000E+0	3.00000000E+0	3.09953809E-1	8.18501721E-5	-1.47819526E-6	-6.67571998E-10	2.63000278E+1	1.00000000E+0	1.00000000E+0	1.00000000E+0	1.00000000E+0	1.00000000E+0	3.00000000E+0	3.09950471E-1	3.68350775E-5	7.86781300E-7	-6.31809216E-10
2.64000664E+1	1.00000000E+0	1.00000000E+0	1.00000000E+0	1.00000000E+0	1.00000000E+0	3.00000000E+0	3.14967275E-1	2.77239196E-5	-3.99978757E-1	-2.03847872E-9	2.64000034E+1	1.00000000E+0	1.00000000E+0	1.00000000E+0	1.00000000E+0	1.00000000E+0	3.00000000E+0	3.14962864E-1	8.21727517E-5	-5.72204613E-7	-2.62260436E-10	2.64000568E+1	1.00000000E+0	1.00000000E+0	1.00000000E+0	1.00000000E+0	1.00000000E+0	3.00000000E+0	3.14959645E-1	3.71623064E-5	-5.24520885E-7	-7.62939434E-10
2.65000668E+1	1.00000000E+0	1.00000000E+0	1.00000000E+0	1.00000000E+0	1.00000000E+0	3.00000000E+0	3.19961309E-1	2.76408791E-5	-3.99978042E-1	-1.57356261E-9	2.65000591E+1	1.00000000E+0	1.00000000E+0	1.00000000E+0	1.00000000E+0	1.00000000E+0	3.00000000E+0	3.19959283E-1	8.24888994E-5	-1.37090683E-6	-5.84125526E-10	2.65000515E+1	1.00000000E+0	1.00000000E+0	1.00000000E+0	1.00000000E+0	1.00000000E+0	3.00000000E+0	3.19955230E-1	3.74906085E-5	0.00000000E+0	-7.86781307E-10
2.66000671E+1	1.00000000E+0	1.00000000E+0	1.00000000E+0	1.00000000E+0	1.00000000E+0	3.00000000E+0	3.24970484E-1	2.75815364E-5	-3.99977326E-1	-1.60932534E-9	2.66000652E+1	1.00000000E+0	1.00000000E+0	1.00000000E+0	1.00000000E+0	1.00000000E+0	3.00000000E+0	3.24969888E-1	8.28905177E-5	-1.87158582E-6	-8.34464997E-11	2.66000328E+1	1.00000000E+0	1.00000000E+0	1.00000000E+0	1.00000000E+0	1.00000000E+0	3.00000000E+0	3.24963570E-1	3.78671903E-5	-4.76837165E-8	-1.16825105E-9
2.67000523E+1	1.00000000E+0	1.00000000E+0	1.00000000E+0	1.00000000E+0	1.00000000E+0	3.00000000E+0	3.29959869E-1	2.75031562E-5	-3.99978638E-1	-1.80006021E-9	2.67000065E+1	1.00000000E+0	1.00000000E+0	1.00000000E+0	1.00000000E+0	1.00000000E+0	3.00000000E+0	3.29960823E-1	8.32644728E-5	-2.95639052E-6	9.53674292E-11	2.67000732E+1	1.00000000E+0	1.00000000E+0	1.00000000E+0	1.00000000E+0	1.00000000E+0	3.00000000E+0	3.29956055E-1	3.82176659E-5	-5.00679050E-7	-7.62939434E-10
2.68000488E+1	1.00000000E+0	1.00000000E+0	1.00000000E+0	1.00000000E+0	1.00000000E+0	3.00000000E+0	3.34970474E-1	2.74501435E-5	-3.99979115E-1	-2.31266006E-9	2.68000145E+1	1.00000000E+0	1.00000000E+0	1.00000000E+0	1.00000000E+0	1.00000000E+0	3.00000000E+0	3.34968686E-1	8.36975596E-5	-2.53915800E-6	1.90734858E-10	2.68000183E+1	1.00000000E+0	1.00000000E+0	1.00000000E+0	1.00000000E+0	1.00000000E+0	3.00000000E+0	3.34964752E-1	3.86531356E-5	-8.34465027E-7	-1.08480447E-9
2.69000587E+1	1.00000000E+0	1.00000000E+0	1.00000000E+0	1.00000000E+0	1.00000000E+0	3.00000000E+0	3.39959979E-1	2.73802270E-5	-3.99978638E-1	-2.12192530E-9	2.69000053E+1	1.00000000E+0	1.00000000E+0	1.00000000E+0	1.00000000E+0	1.00000000E+0	3.00000000E+0	3.39960933E-1	8.41172950E-5	-2.96831126E-6	-2.98023217E-10	2.69000645E+1	1.00000000E+0	1.00000000E+0	1.00000000E+0	1.00000000E+0	1.00000000E+0	3.00000000E+0	3.39954853E-1	3.90541572E-5	1.19209290E-7	-7.03334779E-10
2.70000229E+1	1.00000000E+0	1.00000000E+0	1.00000000E+0	1.00000000E+0	1.00000000E+0	3.00000000E+0	3.44969988E-1	2.73347378E-5	-3.99977446E-1	-1.80006021E-9	2.70000553E+1	1.00000000E+0	1.00000000E+0	1.00000000E+0	1.00000000E+0	1.00000000E+0	3.00000000E+0	3.44969034E-1	8.46241746E-5	-2.89678587E-6	-3.93390653E-10	2.70000095E+1	1.00000000E+0	1.00000000E+0	1.00000000E+0	1.00000000E+0	1.00000000E+0	3.00000000E+0	3.44965577E-1	3.95462521E-5	9.17911564E-7	-7.74860343E-10
2.71000729E+1	1.00000000E+0	1.00000000E+0	1.00000000E+0	1.00000000E+0	1.00000000E+0	3.00000000E+0	3.49962115E-1	2.72679445E-5	-3.99975181E-1	-1.40666956E-9	2.71000462E+1	1.00000000E+0	1.00000000E+0	1.00000000E+0	1.00000000E+0	1.00000000E+0	3.00000000E+0	3.49962473E-1	8.51143632E-5	-1.32322316E-6	-2.86102281E-10	2.71000366E+1	1.00000000E+0	1.00000000E+0	1.00000000E+0	1.00000000E+0	1.00000000E+0	3.00000000E+0	3.49958301E-1	4.00035387E-5	1.29938132E-6	-9.17911525E-10
2.72000332E+1	1.00000000E+0	1.00000000E+0	1.00000000E+0	1.00000000E+0	1.00000000E+0	3.00000000E+0	3.54970336E-1	2.72386660E-5	-3.99978042E-1	-2.22921370E-9	2.72000504E+1	1.00000000E+0	1.00000000E+0	1.00000000E+0	1.00000000E+0	1.00000000E+0	3.00000000E+0	3.54970813E-1	8.56825136E-5	-2.36034407E-6	-3.21865062E-10	2.72000389E+1	1.00000000E+0	1.00000000E+0	1.00000000E+0	1.00000000E+0	1.00000000E+0	3.00000000E+0	3.54964614E-1	4.05297287E-5	1.76429751E-6	-1.20401378E-9
2.73000355E+1	1.00000000E+0	1.00000000E+0	1.00000000E+0	1.00000000E+0	1.00000000E+0	3.00000000E+0	3.59964132E-1	2.71799563E-5	-3.99976730E-1	-1.97887418E-9	2.73000355E+1	1.00000000E+0	1.00000000E+0	1.00000000E+0	1.00000000E+0	1.00000000E+0	3.00000000E+0	3.59961271E-1	8.62342131E-5	-2.03847890E-6	-9.65595270E-10	2.73000622E+1	1.00000000E+0	1.00000000E+0	1.00000000E+0	1.00000000E+0	1.00000000E+0	3.00000000E+0	3.59955788E-1	4.10459070E-5	1.58548357E-6	-5.24520871E-10
2.74000435E+1	1.00000000E+0	1.00000000E+0	1.00000000E+0	1.00000000E+0	1.00000000E+0	3.00000000E+0	3.64974141E-1	2.71538247E-5	-3.99977803E-1	-1.75237647E-9	2.74000683E+1	1.00000000E+0	1.00000000E+0	1.00000000E+0	1.00000000E+0	1.00000000E+0	3.00000000E+0	3.64974499E-1	8.68839052E-5	-1.91926961E-6	-3.93390653E-10	2.74000301E+1	1.00000000E+0	1.00000000E+0	1.00000000E+0	1.00000000E+0	1.00000000E+0	3.00000000E+0	3.64967942E-1	4.16420735E-5	1.40666964E-6	-3.81469717E-10
2.75000057E+1	1.00000000E+0	1.00000000E+0	1.00000000E+0	1.00000000E+0	1.00000000E+0	3.00000000E+0	3.69968414E-1	2.71031367E-5	-3.99976373E-1	-1.66892999E-9	2.75000248E+1	1.00000000E+0	1.00000000E+0	1.00000000E+0	1.00000000E+0	1.00000000E+0	3.00000000E+0	3.69966626E-1	8.75339538E-5	-2.77757658E-6	-7.62939434E-10	2.75000744E+1	1.00000000E+0	1.00000000E+0	1.00000000E+0	1.00000000E+0	1.00000000E+0	3.00000000E+0	3.69957447E-1	4.22083176E-5	1.90734866E-7	-8.58306870E-10
2.76000462E+1	1.00000000E+0	1.00000000E+0	1.00000000E+0	1.00000000E+0	1.00000000E+0	3.00000000E+0	3.74976873E-1	2.70804758E-5	-3.99975419E-1	-1.07288356E-9	2.76000118E+1	1.00000000E+0	1.00000000E+0	1.00000000E+0	1.00000000E+0	1.00000000E+0	3.00000000E+0	3.74972343E-1	8.82324020E-5	-1.78813934E-6	-2.74181372E-10	2.76000023E+1	1.00000000E+0	1.00000000E+0	1.00000000E+0	1.00000000E+0	1.00000000E+0	3.00000000E+0	3.74966860E-1	4.28490675E-5	9.05990589E-7	-9.89437088E-10
2.77000046E+1	1.00000000E+0	1.00000000E+0	1.00000000E+0	1.00000000E+0	1.00000000E+0	3.00000000E+0	3.79968166E-1	2.70396704E-5	-3.99976730E-1	-1.78813930E-9	2.77000675E+1	1.00000000E+0	1.00000000E+0	1.00000000E+0	1.00000000E+0	1.00000000E+0	3.00000000E+0	3.79966736E-1	8.89731673E-5	-5.84125530E-7	-1.43051140E-10	2.77000427E+1	1.00000000E+0	1.00000000E+0	1.00000000E+0	1.00000000E+0	1.00000000E+0	3.00000000E+0	3.79959345E-1	4.34837348E-5	9.77516152E-7	-1.22785571E-9
2.78000622E+1	1.00000000E+0	1.00000000E+0	1.00000000E+0	1.00000000E+0	1.00000000E+0	3.00000000E+0	3.84960294E-1	2.69986140E-5	-3.99977922E-1	-1.70469283E-9	2.78000374E+1	1.00000000E+0	1.00000000E+0	1.00000000E+0	1.00000000E+0	1.00000000E+0	3.00000000E+0	3.84955883E-1	8.97115533E-5	-1.03712080E-6	-3.45706935E-10	2.78000317E+1	1.00000000E+0	1.00000000E+0	1.00000000E+0	1.00000000E+0	1.00000000E+0	3.00000000E+0	3.84951353E-1	4.41488046E-5	1.68085103E-6	-1.40666956E-9
2.79000740E+1	1.00000000E+0	1.00000000E+0	1.00000000E+0	1.00000000E+0	1.00000000E+0	3.00000000E+0	3.89970183E-1	2.69850607E-5	-3.99978518E-1	-1.68085090E-9	2.79000034E+1	1.00000000E+0	1.00000000E+0	1.00000000E+0	1.00000000E+0	1.00000000E+0	3.00000000E+0	3.89966369E-1	9.05746274E-5	-2.38418583E-8	-5.24520871E-10	2.79000435E+1	1.00000000E+0	1.00000000E+0	1.00000000E+0	1.00000000E+0	1.00000000E+0	3.00000000E+0	3.89960170E-1	4.48677565E-5	-1.19209290E-7	-1.03712083E-9
2.80000191E+1	1.00000000E+0	1.00000000E+0	1.00000000E+0	1.00000000E+0	1.00000000E+0	3.00000000E+0	3.94961715E-1	2.69669399E-5	-3.99977684E-1	-1.43051149E-9	2.80000267E+1	1.00000000E+0	1.00000000E+0	1.00000000E+0	1.00000000E+0	1.00000000E+0	3.00000000E+0	3.94960403E-1	9.14162447E-5	-1.01327896E-6	-3.45706935E-10	2.80000725E+1	1.00000000E+0	1.00000000E+0	1.00000000E+0	1.00000000E+0	1.00000000E+0	3.00000000E+0	3.94952655E-1	4.55832487E-5	9.17911564E-7	-1.27553934E-9
2.81000271E+1	1.00000000E+0	1.00000000E+0	1.00000000E+0	1.00000000E+0	1.00000000E+0	3.00000000E+0	3.99970889E-1	2.69569518E-5	-3.99979115E-1	-1.74045556E-9	2.81000443E+1	1.00000000E+0	1.00000000E+0	1.00000000E+0	1.00000000E+0	1.00000000E+0	3.00000000E+0	3.99969697E-1	9.23549014E-5	-9.89437126E-7	1.19209287E-11	2.81000118E+1	1.00000000E+0	1.00000000E+0	1.00000000E+0	1.00000000E+0	1.00000000E+0	3.00000000E+0	3.99960995E-1	4.63488141E-5	1.63316724E-6	-9.89437088E-10
2.82000332E+1	1.00000000E+0	1.00000000E+0	1.00000000E+0	1.00000000E+0	1.00000000E+0	3.00000000E+0	4.04960155E-1	2.69365064E-5	-3.99977803E-1	-1.15633003E-9	2.82000046E+1	1.00000000E+0	1.00000000E+0	1.00000000E+0	1.00000000E+0	1.00000000E+0	3.00000000E+0	4.04962420E-1	9.32859257E-5	4.76837165E-8	-1.31130218E-10	2.82000237E+1	1.00000000E+0	1.00000000E+0	1.00000000E+0	1.00000000E+0	1.00000000E+0	3.00000000E+0	4.04951572E-1	4.71087733E-5	6.91413902E-7	-7.62939434E-10
2.83000526E+1	1.00000000E+0	1.00000000E+0	1.00000000E+0	1.00000000E+0	1.00000000E+0	3.00000000E+0	4.09971237E-1	2.69432421E-5	-3.99977565E-1	-1.18017196E-9	2.83000317E+1	1.00000000E+0	1.00000000E+0	1.00000000E+0	1.00000000E+0	1.00000000E+0	3.00000000E+0	4.09971833E-1	9.42998013E-5	-5.00679050E-7	1.66892999E-10	2.83000221E+1	1.00000000E+0	1.00000000E+0	1.00000000E+0	1.00000000E+0	1.00000000E+0	3.00000000E+0	4.09961462E-1	4.79266673E-5	2.02655798E-7	-8.70227779E-10
2.84000492E+1	1.00000000E+0	1.00000000E+0	1.00000000E+0	1.00000000E+0	1.00000000E+0	3.00000000E+0	4.14964795E-1	2.69440643E-5	-3.99977565E-1	-7.51018525E-10	2.84000454E+1	1.00000000E+0	1.00000000E+0	1.00000000E+0	1.00000000E+0	1.00000000E+0	3.00000000E+0	4.14963365E-1	9.53179624E-5	-2.30073942E-6	-3.57627851E-11	2.84000225E+1	1.00000000E+0	1.00000000E+0	1.00000000E+0	1.00000000E+0	1.00000000E+0	3.00000000E+0	4.14954543E-1	4.87276338E-5	0.00000000E+0	-7.98702215E-10
2.85000706E+1	1.00000000E+0	1.00000000E+0	1.00000000E+0	1.00000000E+0	1.00000000E+0	3.00000000E+0	4.19970632E-1	2.69533029E-5	-3.99978042E-1	-1.15633003E-9	2.85000267E+1	1.00000000E+0	1.00000000E+0	1.00000000E+0	1.00000000E+0	1.00000000E+0	3.00000000E+0	4.19972301E-1	9.64328065E-5	-1.21593473E-6	3.33785999E-10	2.85000134E+1	1.00000000E+0	1.00000000E+0	1.00000000E+0	1.00000000E+0	1.00000000E+0	3.00000000E+0	4.19963002E-1	4.95750937E-5	6.31809257E-7	-9.17911525E-10
2.86000042E+1	1.00000000E+0	1.00000000E+0	1.00000000E+0	1.00000000E+0	1.00000000E+0	3.00000000E+0	4.24962759E-1	2.69683587E-5	-3.99975657E-1	-1.26361843E-9	2.86000557E+1	1.00000000E+0	1.00000000E+0	1.00000000E+0	1.00000000E+0	1.00000000E+0	3.00000000E+0	4.24962759E-1	9.75276271E-5	-1.83582313E-6	1.19209287E-11	2.86000252E+1	1.00000000E+0	1.00000000E+0	1.00000000E+0	1.00000000E+0	1.00000000E+0	3.00000000E+0	4.24956203E-1	5.04149211E-5	3.21865087E-7	-9.41753342E-10
2.87000046E+1	1.00000000E+0	1.00000000E+0	1.00000000E+0	1.00000000E+0	1.00000000E+0	3.00000000E+0	4.29972291E-1	2.69932734E-5	-3.99978757E-1	-1.14440912E-9	2.87000675E+1	1.00000000E+0	1.00000000E+0	1.00000000E+0	1.00000000E+0	1.00000000E+0	3.00000000E+0	4.29972291E-1	9.87249659E-5	-1.85966496E-6	1.90734858E-10	2.87000484E+1	1.00000000E+0	1.00000000E+0	1.00000000E+0	1.00000000E+0	1.00000000E+0	3.00000000E+0	4.29966211E-1	5.12690567E-5	-2.38418579E-7	-1.16825105E-9
2.88000393E+1	1.00000000E+0	1.00000000E+0	1.00000000E+0	1.00000000E+0	1.00000000E+0	3.00000000E+0	4.34963226E-1	2.70089622E-5	-3.99977922E-1	-1.15633003E-9	2.88000164E+1	1.00000000E+0	1.00000000E+0	1.00000000E+0	1.00000000E+0	1.00000000E+0	3.00000000E+0	4.34963226E-1	9.99010881E-5	-2.76565561E-6	-3.57627872E-10	2.88000164E+1	1.00000000E+0	1.00000000E+0	1.00000000E+0	1.00000000E+0	1.00000000E+0	3.00000000E+0	4.34956670E-1	5.21204493E-5	3.93390650E-7	-1.06096265E-9
2.89000092E+1	1.00000000E+0	1.00000000E+0	1.00000000E+0	1.00000000E+0	1.00000000E+0	3.00000000E+0	4.39973712E-1	2.70567416E-5	-3.99977922E-1	-9.41753342E-10	2.89000053E+1	1.00000000E+0	1.00000000E+0	1.00000000E+0	1.00000000E+0	1.00000000E+0	3.00000000E+0	4.39971685E-1	1.01171499E-4	-2.59876265E-6	1.43051140E-10	2.89000683E+1	1.00000000E+0	1.00000000E+0	1.00000000E+0	1.00000000E+0	1.00000000E+0	3.00000000E+0	4.39967275E-1	5.29710087E-5	4.52995295E-7	-9.53674251E-10
2.90000229E+1	1.00000000E+0	1.00000000E+0	1.00000000E+0	1.00000000E+0	1.00000000E+0	3.00000000E+0	4.44964647E-1	2.70834680E-5	-3.99979234E-1	-1.40666956E-9	2.90000134E+1	1.00000000E+0	1.00000000E+0	1.00000000E+0	1.00000000E+0	1.00000000E+0	3.00000000E+0	4.44961667E-1	1.02444174E-4	-1.52587893E-6	-1.31130218E-10	2.90000687E+1	1.00000000E+0	1.00000000E+0	1.00000000E+0	1.00000000E+0	1.00000000E+0	3.00000000E+0	4.44958210E-1	5.38173954E-5	-5.60283695E-7	-9.29832433E-10
2.91000233E+1	1.00000000E+0	1.00000000E+0	1.00000000E+0	1.00000000E+0	1.00000000E+0	3.00000000E+0	4.49971437E-1	2.71331664E-5	-3.99978399E-1	-1.47819512E-9	2.91000347E+1	1.00000000E+0	1.00000000E+0	1.00000000E+0	1.00000000E+0	1.00000000E+0	3.00000000E+0	4.49973106E-1	1.03784922E-4	-1.13248825E-6	3.33785999E-10	2.91000195E+1	1.00000000E+0	1.00000000E+0	1.00000000E+0	1.00000000E+0	1.00000000E+0	3.00000000E+0	4.49968696E-1	5.46584160E-5	1.19209290E-7	-1.03712083E-9
2.92000694E+1	1.00000000E+0	1.00000000E+0	1.00000000E+0	1.00000000E+0	1.00000000E+0	3.00000000E+0	4.54963326E-1	2.71657464E-5	-3.99976969E-1	-1.40666956E-9	2.92000370E+1	1.00000000E+0	1.00000000E+0	1.00000000E+0	1.00000000E+0	1.00000000E+0	3.00000000E+0	4.54964161E-1	1.05105406E-4	-1.03712080E-6	-4.76837125E-10	2.92000484E+1	1.00000000E+0	1.00000000E+0	1.00000000E+0	1.00000000E+0	1.00000000E+0	3.00000000E+0	4.54958439E-1	5.54590260E-5	-4.64916241E-7	-1.10864640E-9
2.93000622E+1	1.00000000E+0	1.00000000E+0	1.00000000E+0	1.00000000E+0	1.00000000E+0	3.00000000E+0	4.59958434E-1	2.72112848E-5	-3.99977565E-1	-1.39474865E-9	2.93000412E+1	1.00000000E+0	1.00000000E+0	1.00000000E+0	1.00000000E+0	1.00000000E+0	3.00000000E+0	4.59957838E-1	1.06466301E-4	-7.98702274E-7	-1.43051140E-10	2.93000031E+1	1.00000000E+0	1.00000000E+0	1.00000000E+0	1.00000000E+0	1.00000000E+0	3.00000000E+0	4.59951162E-1	5.62179121E-5	-5.48362721E-7	-8.58306870E-10
2.94000359E+1	1.00000000E+0	1.00000000E+0	1.00000000E+0	1.00000000E+0	1.00000000E+0	3.00000000E+0	4.64966774E-1	2.72856578E-5	-3.99975657E-1	-8.82148743E-10	2.94000492E+1	1.00000000E+0	1.00000000E+0	1.00000000E+0	1.00000000E+0	1.00000000E+0	3.00000000E+0	4.64968204E-1	1.07889660E-4	-8.82148754E-7	2.02655781E-10	2.94000511E+1	1.00000000E+0	1.00000000E+0	1.00000000E+0	1.00000000E+0	1.00000000E+0	3.00000000E+0	4.64961410E-1	5.70160191E-5	6.43730175E-7	-8.94069652E-10
2.95000210E+1	1.00000000E+0	1.00000000E+0	1.00000000E+0	1.00000000E+0	1.00000000E+0	3.00000000E+0	4.69960690E-1	2.73381938E-5	-3.99976969E-1	-1.25169752E-9	2.95000286E+1	1.00000000E+0	1.00000000E+0	1.00000000E+0	1.00000000E+0	1.00000000E+0	3.00000000E+0	4.69961047E-1	1.09302287E-4	-2.98023224E-7	4.76837125E-10	2.95000134E+1	1.00000000E+0	1.00000000E+0	1.00000000E+0	1.00000000E+0	1.00000000E+0	3.00000000E+0	4.69949722E-1	5.77101746E-5	-9.53674331E-8	-9.65595270E-10
2.96000156E+1	1.00000000E+0	1.00000000E+0	1.00000000E+0	1.00000000E+0	1.00000000E+0	3.00000000E+0	4.74968910E-1	2.74172053E-5	-3.99979115E-1	-1.16825105E-9	2.96000271E+1	1.00000000E+0	1.00000000E+0	1.00000000E+0	1.00000000E+0	1.00000000E+0	3.00000000E+0	4.74969387E-1	1.10760455E-4	7.27176655E-7	2.26497640E-10	2.96000690E+1	1.00000000E+0	1.00000000E+0	1.00000000E+0	1.00000000E+0	1.00000000E+0	3.00000000E+0	4.74962950E-1	5.84448608E-5	-3.45706951E-7	-7.62939434E-10
2.97000027E+1	1.00000000E+0	1.00000000E+0	1.00000000E+0	1.00000000E+0	1.00000000E+0	3.00000000E+0	4.79959846E-1	2.74734139E-5	-3.99976730E-1	-1.80006021E-9	2.97000370E+1	1.00000000E+0	1.00000000E+0	1.00000000E+0	1.00000000E+0	1.00000000E+0	3.00000000E+0	4.79960084E-1	1.12187270E-4	8.10623192E-7	3.93390653E-10	2.97000427E+1	1.00000000E+0	1.00000000E+0	1.00000000E+0	1.00000000E+0	1.00000000E+0	3.00000000E+0	4.79955196E-1	5.90615309E-5	-1.22785571E-6	-4.17232499E-10
2.98000088E+1	1.00000000E+0	1.00000000E+0	1.00000000E+0	1.00000000E+0	1.00000000E+0	3.00000000E+0	4.84968781E-1	2.75583025E-5	-3.99977803E-1	-1.76429749E-9	2.98000240E+1	1.00000000E+0	1.00000000E+0	1.00000000E+0	1.00000000E+0	1.00000000E+0	3.00000000E+0	4.84967709E-1	1.13673093E-4	-2.38418579E-7	1.54972077E-10	2.98000755E+1	1.00000000E+0	1.00000000E+0	1.00000000E+0	1.00000000E+0	1.00000000E+0	3.00000000E+0	4.84963298E-1	5.97244543E-5	-2.03847890E-6	-3.81469717E-10
2.99000187E+1	1.00000000E+0	1.00000000E+0	1.00000000E+0	1.00000000E+0	1.00000000E+0	3.00000000E+0	4.89960074E-1	2.76258343E-5	-3.99977565E-1	-1.41859047E-9	2.99000740E+1	1.00000000E+0	1.00000000E+0	1.00000000E+0	1.00000000E+0	1.00000000E+0	3.00000000E+0	4.89959717E-1	1.15100389E-4	-1.39474867E-6	-2.86102281E-10	2.99000492E+1	1.00000000E+0	1.00000000E+0	1.00000000E+0	1.00000000E+0	1.00000000E+0	3.00000000E+0	4.89953518E-1	6.03058361E-5	-1.94311156E-6	-3.57627872E-10
3.00000076E+1	1.00000000E+0	1.00000000E+0	1.00000000E+0	1.00000000E+0	1.00000000E+0	3.00000000E+0	4.94968176E-1	2.77204617E-5	-3.99978399E-1	-1.16825105E-9	3.00000648E+1	1.00000000E+0	1.00000000E+0	1.00000000E+0	1.00000000E+0	1.00000000E+0	3.00000000E+0	4.94969964E-1	1.16616138E-4	-1.15633009E-6	-1.90734858E-10	3.00000114E+1	1.00000000E+0	1.00000000E+0	1.00000000E+0	1.00000000E+0	1.00000000E+0	3.00000000E+0	4.94964004E-1	6.08969967E-5	-2.49147411E-6	-5.00678998E-10
3.01000538E+1	1.00000000E+0	1.00000000E+0	1.00000000E+0	1.00000000E+0	1.00000000E+0	3.00000000E+0	4.99958515E-1	2.77823328E-5	-3.99977565E-1	-1.40666956E-9	3.01000309E+1	1.00000000E+0	1.00000000E+0	1.00000000E+0	1.00000000E+0	1.00000000E+0	3.00000000E+0	4.99960065E-1	1.18062737E-4	-5.12599968E-7	-5.96046407E-11	3.01000462E+1	1.00000000E+0	1.00000000E+0	1.00000000E+0	1.00000000E+0	1.00000000E+0	3.00000000E+0	4.99953747E-1	6.14152013E-5	-1.71661384E-6	-9.53674251E-10
3.02000313E+1	1.00000000E+0	1.00000000E+0	1.00000000E+0	1.00000000E+0	1.00000000E+0	4.00000000E+0	4.94968414E-1	1.75110217E-5	-3.99977446E-1	-1.45435330E-9	3.02000332E+1	1.00000000E+0	1.00000000E+0	1.00000000E+0	1.00000000E+0	1.00000000E+0	4.00000000E+0	4.94969845E-1	1.01445919E-4	-1.29938132E-6	2.74181372E-10	3.02000294E+1	1.00000000E+0	1.00000000E+0	1.00000000E+0	1.00000000E+0	1.00000000E+0	4.00000000E+0	4.94963765E-1	4.44171455E-5	-2.38418579E-6	-7.27176652E-10
3.03000526E+1	1.00000000E+0	1.00000000E+0	1.00000000E+0	1.00000000E+0	1.00000000E+0	4.00000000E+0	4.89959121E-1	9.91439811E-6	-3.99977446E-1	-1.14440912E-9	3.03000507E+1	1.00000000E+0	1.00000000E+0	1.00000000E+0	1.00000000E+0	1.00000000E+0	4.00000000E+0	4.89960670E-1	8.75493351E-5	-1.88350680E-6	-1.07288359E-10	3.03000526E+1	1.00000000E+0	1.00000000E+0	1.00000000E+0	1.00000000E+0	1.00000000E+0	4.00000000E+0	4.89953160E-1	3.32069430E-5	-3.65972528E-6	-5.60283653E-10
3.04000454E+1	1.00000000E+0	1.00000000E+0	1.00000000E+0	1.00000000E+0	1.00000000E+0	4.00000000E+0	4.84966159E-1	4.12623876E-6	-3.99977088E-1	-1.72853465E-9	3.04000664E+1	1.00000000E+0	1.00000000E+0	1.00000000E+0	1.00000000E+0	1.00000000E+0	4.00000000E+0	4.84967828E-1	7.55527071E-5	-2.68220901E-6	2.26497640E-10	3.04000378E+1	1.00000000E+0	1.00000000E+0	1.00000000E+0	1.00000000E+0	1.00000000E+0	4.00000000E+0	4.84961987E-1	2.50214343E-5	-1.07288361E-6	-4.05311562E-10
3.05000515E+1	1.00000000E+0	1.00000000E+0	1.00000000E+0	1.00000000E+0	1.00000000E+0	4.00000000E+0	4.79956388E-1	-3.88479236E-7	-3.99975896E-1	-1.95503236E-9	3.05000057E+1	1.00000000E+0	1.00000000E+0	1.00000000E+0	1.00000000E+0	1.00000000E+0	4.00000000E+0	4.79957700E-1	6.49720459E-5	-2.52723703E-6	-1.54972077E-10	3.05000191E+1	1.00000000E+0	1.00000000E+0	1.00000000E+0	1.00000000E+0	1.00000000E+0	4.00000000E+0	4.79954362E-1	1.86346770E-5	-1.19209290E-7	-5.60283653E-10
3.06000671E+1	1.00000000E+0	1.00000000E+0	1.00000000E+0	1.00000000E+0	1.00000000E+0	4.00000000E+0	4.74966884E-1	-3.92531138E-6	-3.99976015E-1	-1.78813930E-9	3.06000175E+1	1.00000000E+0	1.00000000E+0	1.00000000E+0	1.00000000E+0	1.00000000E+0	4.00000000E+0	4.74967241E-1	5.55335318E-5	-2.84910197E-6	2.14576718E-10	3.06000023E+1	1.00000000E+0	1.00000000E+0	1.00000000E+0	1.00000000E+0	1.00000000E+0	4.00000000E+0	4.74962354E-1	1.34853135E-5	-1.75237653E-6	-5.72204562E-10
3.07000465E+1	1.00000000E+0	1.00000000E+0	1.00000000E+0	1.00000000E+0	1.00000000E+0	4.00000000E+0	4.69960570E-1	-6.76764239E-6	-3.99978518E-1	-1.72853465E-9	3.07000198E+1	1.00000000E+0	1.00000000E+0	1.00000000E+0	1.00000000E+0	1.00000000E+0	4.00000000E+0	4.69955087E-1	4.70358173E-5	-3.98159045E-6	-3.57627872E-10	3.07000217E+1	1.00000000E+0	1.00000000E+0	1.00000000E+0	1.00000000E+0	1.00000000E+0	4.00000000E+0	4.69953418E-1	9.18114256E-6	-1.64508822E-6	-7.39097561E-10
3.08000622E+1	1.00000000E+0	1.00000000E+0	1.00000000E+0	1.00000000E+0	1.00000000E+0	4.00000000E+0	4.64967251E-1	-9.04104672E-6	-3.99976492E-1	-1.75237647E-9	3.08000126E+1	1.00000000E+0	1.00000000E+0	1.00000000E+0	1.00000000E+0	1.00000000E+0	4.00000000E+0	4.64967489E-1	3.93921146E-5	-2.82526025E-6	-3.09944154E-10	3.08000698E+1	1.00000000E+0	1.00000000E+0	1.00000000E+0	1.00000000E+0	1.00000000E+0	4.00000000E+0	4.64962125E-1	5.54406688E-6	-1.32322316E-6	-6.19888307E-10
3.09000263E+1	1.00000000E+0	1.00000000E+0	1.00000000E+0	1.00000000E+0	1.00000000E+0	4.00000000E+0	4.59957480E-1	-1.09179609E-5	-3.99977088E-1	-2.12192530E-9	3.09000740E+1	1.00000000E+0	1.00000000E+0	1.00000000E+0	1.00000000E+0	1.00000000E+0	4.00000000E+0	4.59957719E-1	3.24321991E-5	-2.32458115E-6	-7.27176652E-10	3.09000359E+1	1.00000000E+0	1.00000000E+0	1.00000000E+0	1.00000000E+0	1.00000000E+0	4.00000000E+0	4.59953070E-1	2.38096732E-6	-1.72853470E-6	-4.76837125E-10
3.10000095E+1	1.00000000E+0	1.00000000E+0	1.00000000E+0	1.00000000E+0	1.00000000E+0	4.00000000E+0	4.54962969E-1	-1.24436256E-5	-3.99978280E-1	-1.56164170E-9	3.10000744E+1	1.00000000E+0	1.00000000E+0	1.00000000E+0	1.00000000E+0	1.00000000E+0	4.00000000E+0	4.54963446E-1	2.61127952E-5	-3.17096715E-6	2.38418573E-11	3.10000076E+1	1.00000000E+0	1.00000000E+0	1.00000000E+0	1.00000000E+0	1.00000000E+0	4.00000000E+0	4.54953194E-1	-3.76224534E-7	-1.25169754E-6	-3.21865062E-10
3.11000137E+1	1.00000000E+0	1.00000000E+0	1.00000000E+0	1.00000000E+0	1.00000000E+0	4.00000000E+0	4.49972510E-1	-1.37060997E-5	-3.99978638E-1	-1.75237647E-9	3.11000023E+1	1.00000000E+0	1.00000000E+0	1.00000000E+0	1.00000000E+0	1.00000000E+0	4.00000000E+0	4.49972391E-1	2.03434247E-5	-3.63588333E-6	-4.29153435E-10	3.11000061E+1	1.00000000E+0	1.00000000E+0	1.00000000E+0	1.00000000E+0	1.00000000E+0	4.00000000E+0	4.49967861E-1	-2.73251544E-6	-1.06096275E-6	-8.22544088E-10
3.12000046E+1	1.00000000E+0	1.00000000E+0	1.00000000E+0	1.00000000E+0	1.00000000E+0	4.00000000E+0	4.44962263E-1	-1.47888177E-5	-3.99979949E-1	-1.57356261E-9	3.12000160E+1	1.00000000E+0	1.00000000E+0	1.00000000E+0	1.00000000E+0	1.00000000E+0	4.00000000E+0	4.44962502E-1	1.50234710E-5	-2.80141830E-6	-5.84125526E-10	3.12000675E+1	1.00000000E+0	1.00000000E+0	1.00000000E+0	1.00000000E+0	1.00000000E+0	4.00000000E+0	4.44959879E-1	-4.85014925E-6	-4.52995295E-7	-6.55651089E-10
3.13000698E+1	1.00000000E+0	1.00000000E+0	1.00000000E+0	1.00000000E+0	1.00000000E+0	4.00000000E+0	4.39971209E-1	-1.56751867E-5	-3.99980068E-1	-1.58548352E-9	3.13000050E+1	1.00000000E+0	1.00000000E+0	1.00000000E+0	1.00000000E+0	1.00000000E+0	4.00000000E+0	4.39971685E-1	1.01559162E-5	-2.80141830E-6	3.93390653E-10	3.13000145E+1	1.00000000E+0	1.00000000E+0	1.00000000E+0	1.00000000E+0	1.00000000E+0	4.00000000E+0	4.39970136E-1	-6.71529824E-6	-1.10864642E-6	-1.01327891E-9
3.14000053E+1	1.00000000E+0	1.00000000E+0	1.00000000E+0	1.00000000E+0	1.00000000E+0	4.00000000E+0	4.34962988E-1	-1.64589401E-5	-3.99978280E-1	-1.66892999E-9	3.14000759E+1	1.00000000E+0	1.00000000E+0	1.00000000E+0	1.00000000E+0	1.00000000E+0	4.00000000E+0	4.34961200E-1	5.63013600E-6	-2.49147411E-6	8.34464997E-11	3.14000473E+1	1.00000000E+0	1.00000000E+0	1.00000000E+0	1.00000000E+0	1.00000000E+0	4.00000000E+0	4.34960604E-1	-8.40258599E-6	-5.96046448E-8	-1.13248821E-9
3.15000629E+1	1.00000000E+0	1.00000000E+0	1.00000000E+0	1.00000000E+0	1.00000000E+0	4.00000000E+0	4.29971933E-1	-1.71062711E-5	-3.99977922E-1	-1.54972069E-9	3.15000648E+1	1.00000000E+0	1.00000000E+0	1.00000000E+0	1.00000000E+0	1.00000000E+0	4.00000000E+0	4.29968953E-1	1.45530703E-6	-1.22785571E-6	-3.57627851E-11	3.15000038E+1	1.00000000E+0	1.00000000E+0	1.00000000E+0	1.00000000E+0	1.00000000E+0	4.00000000E+0	4.29969788E-1	-9.90629269E-6	8.10623192E-7	-1.21593469E-9
3.16000576E+1	1.00000000E+0	1.00000000E+0	1.00000000E+0	1.00000000E+0	1.00000000E+0	4.00000000E+0	4.24963832E-1	-1.76852700E-5	-3.99978280E-1	-1.54972069E-9	3.16000557E+1	1.00000000E+0	1.00000000E+0	1.00000000E+0	1.00000000E+0	1.00000000E+0	4.00000000E+0	4.24959779E-1	-2.46095669E-6	-2.19345088E-6	-2.74181372E-10	3.16000309E+1	1.00000000E+0	1.00000000E+0	1.00000000E+0	1.00000000E+0	1.00000000E+0	4.00000000E+0	4.24960136E-1	-1.12653979E-5	0.00000000E+0	-9.89437088E-10
3.17000237E+1	1.00000000E+0	1.00000000E+0	1.00000000E+0	1.00000000E+0	1.00000000E+0	4.00000000E+0	4.19973373E-1	-1.81706910E-5	-3.99977803E-1	-1.03712083E-9	3.17000561E+1	1.00000000E+0	1.00000000E+0	1.00000000E+0	1.00000000E+0	1.00000000E+0	4.00000000E+0	4.19972181E-1	-6.09612516E-6	-2.63452534E-6	2.86102281E-10	3.17000217E+1	1.00000000E+0	1.00000000E+0	1.00000000E+0	1.00000000E+0	1.00000000E+0	4.00000000E+0	4.19968128E-1	-1.24510534E-5	2.38418583E-8	-1.33514400E-9
3.18000755E+1	1.00000000E+0	1.00000000E+0	1.00000000E+0	1.00000000E+0	1.00000000E+0	4.00000000E+0	4.14963126E-1	-1.86119196E-5	-3.99978995E-1	-1.49011603E-9	3.18000336E+1	1.00000000E+0	1.00000000E+0	1.00000000E+0	1.00000000E+0	1.00000000E+0	4.00000000E+0	4.14960742E-1	-9.54961797E-6	-2.18153014E-6	-5.96046407E-11	3.18000317E+1	1.00000000E+0	1.00000000E+0	1.00000000E+0	1.00000000E+0	1.00000000E+0	4.00000000E+0	4.14960742E-1	-1.35591035E-5	-6.55651093E-7	-1.31130218E-9
3.19000092E+1	1.00000000E+0	1.00000000E+0	1.00000000E+0	1.00000000E+0	1.00000000E+0	4.00000000E+0	4.09971833E-1	-1.89906586E-5	-3.99979472E-1	-1.04904174E-9	3.19000072E+1	1.00000000E+0	1.00000000E+0	1.00000000E+0	1.00000000E+0	1.00000000E+0	4.00000000E+0	4.09970999E-1	-1.27741105E-5	-1.32322316E-6	4.76837146E-11	3.19000626E+1	1.00000000E+0	1.00000000E+0	1.00000000E+0	1.00000000E+0	1.00000000E+0	4.00000000E+0	4.09969449E-1	-1.45390040E-5	6.19888340E-7	-1.32322309E-9
3.20000496E+1	1.00000000E+0	1.00000000E+0	1.00000000E+0	1.00000000E+0	1.00000000E+0	4.00000000E+0	4.04960871E-1	-1.93367359E-5	-3.99977922E-1	-1.80006021E-9	3.20000534E+1	1.00000000E+0	1.00000000E+0	1.00000000E+0	1.00000000E+0	1.00000000E+0	4.00000000E+0	4.04959679E-1	-1.58531675E-5	-2.52723703E-6	2.86102281E-10	3.20000153E+1	1.00000000E+0	1.00000000E+0	1.00000000E+0	1.00000000E+0	1.00000000E+0	4.00000000E+0	4.04959559E-1	-1.54944664E-5	-4.52995295E-7	-1.13248821E-9
3.21000252E+1	1.00000000E+0	1.00000000E+0	1.00000000E+0	1.00000000E+0	1.00000000E+0	4.00000000E+0	3.99969578E-1	-1.96295969E-5	-3.99977922E-1	-2.18152985E-9	3.21000404E+1	1.00000000E+0	1.00000000E+0	1.00000000E+0	1.00000000E+0	1.00000000E+0	4.00000000E+0	3.99967551E-1	-1.87536480E-5	-2.27689748E-6	4.17232499E-10	3.21000214E+1	1.00000000E+0	1.00000000E+0	1.00000000E+0	1.00000000E+0	1.00000000E+0	4.00000000E+0	3.99966717E-1	-1.63109307E-5	-1.01327896E-6	-1.40666956E-9
3.22000618E+1	1.00000000E+0	1.00000000E+0	1.00000000E+0	1.00000000E+0	1.00000000E+0	4.00000000E+0	3.94960284E-1	-1.99099177E-5	-3.99977565E-1	-2.80141821E-9	3.22000694E+1	1.00000000E+0	1.00000000E+0	1.00000000E+0	1.00000000E+0	1.00000000E+0	4.00000000E+0	3.94957185E-1	-2.15152504E-5	-3.36170206E-6	1.19209287E-11	3.22000694E+1	1.00000000E+0	1.00000000E+0	1.00000000E+0	1.00000000E+0	1.00000000E+0	4.00000000E+0	3.94956112E-1	-1.70720832E-5	-2.07424159E-6	-1.04904174E-9
3.23000412E+1	1.00000000E+0	1.00000000E+0	1.00000000E+0	1.00000000E+0	1.00000000E+0	4.00000000E+0	3.89969945E-1	-2.01464409E-5	-3.99977088E-1	-1.53779978E-9	3.23000603E+1	1.00000000E+0	1.00000000E+0	1.00000000E+0	1.00000000E+0	1.00000000E+0	4.00000000E+0	3.89966249E-1	-2.41276030E-5	-2.50339508E-6	2.14576718E-10	3.23000679E+1	1.00000000E+0	1.00000000E+0	1.00000000E+0	1.00000000E+0	1.00000000E+0	4.00000000E+0	3.89963746E-1	-1.77690999E-5	-1.37090683E-6	-1.84774396E-9
3.24000511E+1	1.00000000E+0	1.00000000E+0	1.00000000E+0	1.00000000E+0	1.00000000E+0	4.00000000E+0	3.84958982E-1	-2.03841209E-5	-3.99979711E-1	-1.58548352E-9	3.24000282E+1	1.00000000E+0	1.00000000E+0	1.00000000E+0	1.00000000E+0	1.00000000E+0	4.00000000E+0	3.84955287E-1	-2.66442312E-5	-1.72853470E-6	2.02655781E-10	3.24000092E+1	1.00000000E+0	1.00000000E+0	1.00000000E+0	1.00000000E+0	1.00000000E+0	4.00000000E+0	3.84955049E-1	-1.84392939E-5	-1.35898597E-6	-1.07288356E-9
3.25000000E+1	1.00000000E+0	1.00000000E+0	1.00000000E+0	1.00000000E+0	1.00000000E+0	4.00000000E+0	3.79967570E-1	-2.05831875E-5	-3.99979234E-1	-1.49011603E-9	3.25000534E+1	1.00000000E+0	1.00000000E+0	1.00000000E+0	1.00000000E+0	1.00000000E+0	4.00000000E+0	3.79964232E-1	-2.89866930E-5	-2.89678587E-6	-4.76837146E-11	3.25000381E+1	1.00000000E+0	1.00000000E+0	1.00000000E+0	1.00000000E+0	1.00000000E+0	4.00000000E+0	3.79963398E-1	-1.90026767E-5	-1.68085103E-6	-1.38282774E-9
3.26000175E+1	1.00000000E+0	1.00000000E+0	1.00000000E+0	1.00000000E+0	1.00000000E+0	4.00000000E+0	3.74975204E-1	-2.07632420E-5	-3.99978399E-1	-1.46627421E-9	3.26000023E+1	1.00000000E+0	1.00000000E+0	1.00000000E+0	1.00000000E+0	1.00000000E+0	4.00000000E+0	3.74973297E-1	-3.12309276E-5	-3.00407419E-6	-6.07967343E-10	3.26000557E+1	1.00000000E+0	1.00000000E+0	1.00000000E+0	1.00000000E+0	1.00000000E+0	4.00000000E+0	3.74971151E-1	-1.95250523E-5	-1.47819526E-6	-1.59740443E-9
3.27000237E+1	1.00000000E+0	1.00000000E+0	1.00000000E+0	1.00000000E+0	1.00000000E+0	4.00000000E+0	3.69966269E-1	-2.09500540E-5	-3.99978995E-1	-2.00271599E-9	3.27000313E+1	1.00000000E+0	1.00000000E+0	1.00000000E+0	1.00000000E+0	1.00000000E+0	4.00000000E+0	3.69961858E-1	-3.33598873E-5	-1.22785571E-6	-5.96046434E-10	3.27000732E+1	1.00000000E+0	1.00000000E+0	1.00000000E+0	1.00000000E+0	1.00000000E+0	4.00000000E+0	3.69960308E-1	-2.00524337E-5	-8.10623192E-7	-1.23977661E-9
3.28000565E+1	1.00000000E+0	1.00000000E+0	1.00000000E+0	1.00000000E+0	1.00000000E+0	4.00000000E+0	3.64975929E-1	-2.11011757E-5	-3.99980783E-1	-2.08616258E-9	3.28000526E+1	1.00000000E+0	1.00000000E+0	1.00000000E+0	1.00000000E+0	1.00000000E+0	4.00000000E+0	3.64973903E-1	-3.53742871E-5	-1.81198118E-6	-5.00678998E-10	3.28000107E+1	1.00000000E+0	1.00000000E+0	1.00000000E+0	1.00000000E+0	1.00000000E+0	4.00000000E+0	3.64971638E-1	-2.05079323E-5	-1.51395795E-6	-1.72853465E-9
3.29000511E+1	1.00000000E+0	1.00000000E+0	1.00000000E+0	1.00000000E+0	1.00000000E+0	4.00000000E+0	3.59967828E-1	-2.12700597E-5	-3.99979949E-1	-1.74045556E-9	3.29000702E+1	1.00000000E+0	1.00000000E+0	1.00000000E+0	1.00000000E+0	1.00000000E+0	4.00000000E+0	3.59964490E-1	-3.73007060E-5	4.76837165E-8	-9.41753342E-10	3.29000702E+1	1.00000000E+0	1.00000000E+0	1.00000000E+0	1.00000000E+0	1.00000000E+0	4.00000000E+0	3.59962583E-1	-2.09492464E-5	-1.88350680E-6	-1.53779978E-9
3.30000153E+1	1.00000000E+0	1.00000000E+0	1.00000000E+0	1.00000000E+0	1.00000000E+0	4.00000000E+0	3.54974508E-1	-2.14081156E-5	-3.99978876E-1	-1.51395796E-9	3.30000305E+1	1.00000000E+0	1.00000000E+0	1.00000000E+0	1.00000000E+0	1.00000000E+0	4.00000000E+0	3.54969978E-1	-3.90923051E-5	6.79492985E-7	-5.12599907E-10	3.30000076E+1	1.00000000E+0	1.00000000E+0	1.00000000E+0	1.00000000E+0	1.00000000E+0	4.00000000E+0	3.54968667E-1	-2.13260664E-5	-1.81198118E-6	-1.35898581E-9
3.31000252E+1	1.00000000E+0	1.00000000E+0	1.00000000E+0	1.00000000E+0	1.00000000E+0	4.00000000E+0	3.49967122E-1	-2.15531945E-5	-3.99979234E-1	-1.39474865E-9	3.31000481E+1	1.00000000E+0	1.00000000E+0	1.00000000E+0	1.00000000E+0	1.00000000E+0	4.00000000E+0	3.49962831E-1	-4.08085616E-5	-1.66893003E-7	-5.36441780E-10	3.31000252E+1	1.00000000E+0	1.00000000E+0	1.00000000E+0	1.00000000E+0	1.00000000E+0	4.00000000E+0	3.49961877E-1	-2.17320921E-5	-4.05311596E-7	-1.52587887E-9
3.32000732E+1	1.00000000E+0	1.00000000E+0	1.00000000E+0	1.00000000E+0	1.00000000E+0	4.00000000E+0	3.44976306E-1	-2.16687440E-5	-3.99980187E-1	-1.12056731E-9	3.32000694E+1	1.00000000E+0	1.00000000E+0	1.00000000E+0	1.00000000E+0	1.00000000E+0	4.00000000E+0	3.44969749E-1	-4.24023892E-5	-4.76837158E-7	1.78813936E-10	3.32000504E+1	1.00000000E+0	1.00000000E+0	1.00000000E+0	1.00000000E+0	1.00000000E+0	4.00000000E+0	3.44969034E-1	-2.20626607E-5	-3.93390650E-7	-1.26361843E-9
3.33000298E+1	1.00000000E+0	1.00000000E+0	1.00000000E+0	1.00000000E+0	1.00000000E+0	4.00000000E+0	3.39964509E-1	-2.18118548E-5	-3.99979949E-1	-1.54972069E-9	3.33000221E+1	1.00000000E+0	1.00000000E+0	1.00000000E+0	1.00000000E+0	1.00000000E+0	4.00000000E+0	3.39962244E-1	-4.39364921E-5	-2.11000452E-6	-5.96046407E-11	3.33000145E+1	1.00000000E+0	1.00000000E+0	1.00000000E+0	1.00000000E+0	1.00000000E+0	4.00000000E+0	3.39959860E-1	-2.24173073E-5	-9.89437126E-7	-2.08616258E-9
3.34000702E+1	1.00000000E+0	1.00000000E+0	1.00000000E+0	1.00000000E+0	1.00000000E+0	4.00000000E+0	3.34974885E-1	-2.19223020E-5	-3.99977446E-1	-1.47819512E-9	3.34000206E+1	1.00000000E+0	1.00000000E+0	1.00000000E+0	1.00000000E+0	1.00000000E+0	4.00000000E+0	3.34970951E-1	-4.53480498E-5	-2.02655792E-6	-6.31809216E-10	3.34000664E+1	1.00000000E+0	1.00000000E+0	1.00000000E+0	1.00000000E+0	1.00000000E+0	4.00000000E+0	3.34969282E-1	-2.26868397E-5	-1.49011612E-6	-1.53779978E-9
3.35000038E+1	1.00000000E+0	1.00000000E+0	1.00000000E+0	1.00000000E+0	1.00000000E+0	4.00000000E+0	3.29965234E-1	-2.20525853E-5	-3.99978280E-1	-1.50203705E-9	3.35000420E+1	1.00000000E+0	1.00000000E+0	1.00000000E+0	1.00000000E+0	1.00000000E+0	4.00000000E+0	3.29960585E-1	-4.66964266E-5	-9.77516152E-7	-6.91413871E-10	3.35000420E+1	1.00000000E+0	1.00000000E+0	1.00000000E+0	1.00000000E+0	1.00000000E+0	4.00000000E+0	3.29957962E-1	-2.29979760E-5	-1.81198118E-6	-1.12056731E-9
3.36000061E+1	1.00000000E+0	1.00000000E+0	1.00000000E+0	1.00000000E+0	1.00000000E+0	4.00000000E+0	3.24972391E-1	-2.21548071E-5	-3.99978161E-1	-1.51395796E-9	3.36000710E+1	1.00000000E+0	1.00000000E+0	1.00000000E+0	1.00000000E+0	1.00000000E+0	4.00000000E+0	3.24970365E-1	-4.79567061E-5	-1.78813934E-6	-3.33785999E-10	3.36000328E+1	1.00000000E+0	1.00000000E+0	1.00000000E+0	1.00000000E+0	1.00000000E+0	4.00000000E+0	3.24968576E-1	-2.32560651E-5	-2.21729283E-6	-8.70227779E-10
3.37000046E+1	1.00000000E+0	1.00000000E+0	1.00000000E+0	1.00000000E+0	1.00000000E+0	4.00000000E+0	3.19963098E-1	-2.22724793E-5	-3.99979830E-1	-1.39474865E-9	3.37000732E+1	1.00000000E+0	1.00000000E+0	1.00000000E+0	1.00000000E+0	1.00000000E+0	4.00000000E+0	3.19961309E-1	-4.91728788E-5	-2.26497650E-6	-2.14576718E-10	3.37000504E+1	1.00000000E+0	1.00000000E+0	1.00000000E+0	1.00000000E+0	1.00000000E+0	4.00000000E+0	3.19957495E-1	-2.35383523E-5	-3.32593913E-6	-1.00135800E-9
3.38000145E+1	1.00000000E+0	1.00000000E+0	1.00000000E+0	1.00000000E+0	1.00000000E+0	4.00000000E+0	3.14969063E-1	-2.23699917E-5	-3.99979234E-1	-1.66892999E-9	3.38000755E+1	1.00000000E+0	1.00000000E+0	1.00000000E+0	1.00000000E+0	1.00000000E+0	4.00000000E+0	3.14967036E-1	-5.02911826E-5	-1.77621848E-6	-8.10623124E-10	3.38000526E+1	1.00000000E+0	1.00000000E+0	1.00000000E+0	1.00000000E+0	1.00000000E+0	4.00000000E+0	3.14963460E-1	-2.37702134E-5	-4.41074371E-6	-1.34706490E-9
3.39000587E+1	1.00000000E+0	1.00000000E+0	1.00000000E+0	1.00000000E+0	1.00000000E+0	4.00000000E+0	3.09958100E-1	-2.24855776E-5	-3.99977565E-1	-1.14440912E-9	3.39000549E+1	1.00000000E+0	1.00000000E+0	1.00000000E+0	1.00000000E+0	1.00000000E+0	4.00000000E+0	3.09958816E-1	-5.13657360E-5	-4.29153459E-7	-5.60283653E-10	3.39000092E+1	1.00000000E+0	1.00000000E+0	1.00000000E+0	1.00000000E+0	1.00000000E+0	4.00000000E+0	3.09954762E-1	-2.40265144E-5	-5.38825998E-6	-9.77516179E-10
3.40000534E+1	1.00000000E+0	1.00000000E+0	1.00000000E+0	1.00000000E+0	1.00000000E+0	4.00000000E+0	3.04965973E-1	-2.25737804E-5	-3.99978757E-1	-1.47819512E-9	3.40000534E+1	1.00000000E+0	1.00000000E+0	1.00000000E+0	1.00000000E+0	1.00000000E+0	4.00000000E+0	3.04966927E-1	-5.23569615E-5	-7.27176655E-7	-3.33785999E-10	3.40000191E+1	1.00000000E+0	1.00000000E+0	1.00000000E+0	1.00000000E+0	1.00000000E+0	4.00000000E+0	3.04960966E-1	-2.42242822E-5	-4.94718552E-6	-7.74860343E-10
3.41000710E+1	1.00000000E+0	1.00000000E+0	1.00000000E+0	1.00000000E+0	1.00000000E+0	4.00000000E+0	2.99974918E-1	-2.26647971E-5	-3.99978638E-1	-1.52587887E-9	3.41000519E+1	1.00000000E+0	1.00000000E+0	1.00000000E+0	1.00000000E+0	1.00000000E+0	4.00000000E+0	2.99977064E-1	-5.32789272E-5	-7.62939464E-7	-6.07967343E-10	3.41000633E+1	1.00000000E+0	1.00000000E+0	1.00000000E+0	1.00000000E+0	1.00000000E+0	4.00000000E+0	2.99968958E-1	-2.44187122E-5	-3.83853921E-6	-1.04904174E-9
3.42000465E+1	1.00000000E+0	1.00000000E+0	1.00000000E+0	1.00000000E+0	1.00000000E+0	4.00000000E+0	2.94968128E-1	-2.27730870E-5	-3.99978280E-1	-2.49147414E-9	3.42000504E+1	1.00000000E+0	1.00000000E+0	1.00000000E+0	1.00000000E+0	1.00000000E+0	4.00000000E+0	2.94967532E-1	-5.42032758E-5	-1.10864642E-6	-4.17232499E-10	3.42000465E+1	1.00000000E+0	1.00000000E+0	1.00000000E+0	1.00000000E+0	1.00000000E+0	4.00000000E+0	2.94962049E-1	-2.46297132E-5	-2.82526025E-6	-1.00135800E-9
3.43000526E+1	1.00000000E+0	1.00000000E+0	1.00000000E+0	1.00000000E+0	1.00000000E+0	4.00000000E+0	2.89976478E-1	-2.28615754E-5	-3.99977088E-1	-1.93119054E-9	3.43000526E+1	1.00000000E+0	1.00000000E+0	1.00000000E+0	1.00000000E+0	1.00000000E+0	4.00000000E+0	2.89977908E-1	-5.50224795E-5	-2.11000452E-6	-7.74860343E-10	3.43000069E+1	1.00000000E+0	1.00000000E+0	1.00000000E+0	1.00000000E+0	1.00000000E+0	4.00000000E+0	2.89972544E-1	-2.48072156E-5	-2.02655792E-6	-1.14440912E-9
3.44000053E+1	1.00000000E+0	1.00000000E+0	1.00000000E+0	1.00000000E+0	1.00000000E+0	4.00000000E+0	2.84966469E-1	-2.29699126E-5	-3.99976850E-1	-1.51395796E-9	3.44000511E+1	1.00000000E+0	1.00000000E+0	1.00000000E+0	1.00000000E+0	1.00000000E+0	4.00000000E+0	2.84967184E-1	-5.58487191E-5	-3.93390650E-7	-8.46385961E-10	3.44000626E+1	1.00000000E+0	1.00000000E+0	1.00000000E+0	1.00000000E+0	1.00000000E+0	4.00000000E+0	2.84964204E-1	-2.50092762E-5	-2.16960916E-6	-1.44243240E-9
3.45000648E+1	1.00000000E+0	1.00000000E+0	1.00000000E+0	1.00000000E+0	1.00000000E+0	4.00000000E+0	2.79975295E-1	-2.30489968E-5	-3.99976730E-1	-1.53779978E-9	3.45000305E+1	1.00000000E+0	1.00000000E+0	1.00000000E+0	1.00000000E+0	1.00000000E+0	4.00000000E+0	2.79976964E-1	-5.65779228E-5	-5.72204613E-7	-6.19888307E-10	3.45000420E+1	1.00000000E+0	1.00000000E+0	1.00000000E+0	1.00000000E+0	1.00000000E+0	4.00000000E+0	2.79971004E-1	-2.51696129E-5	-3.58819966E-6	-1.10864640E-9
3.46000214E+1	1.00000000E+0	1.00000000E+0	1.00000000E+0	1.00000000E+0	1.00000000E+0	4.00000000E+0	2.74969339E-1	-2.31532813E-5	-3.99976015E-1	-1.56164170E-9	3.46000710E+1	1.00000000E+0	1.00000000E+0	1.00000000E+0	1.00000000E+0	1.00000000E+0	4.00000000E+0	2.74967194E-1	-5.73071266E-5	9.89437126E-7	-1.06096265E-9	3.46000099E+1	1.00000000E+0	1.00000000E+0	1.00000000E+0	1.00000000E+0	1.00000000E+0	4.00000000E+0	2.74963975E-1	-2.53438957E-5	-3.86238116E-6	-1.18017196E-9
3.47000656E+1	1.00000000E+0	1.00000000E+0	1.00000000E+0	1.00000000E+0	1.00000000E+0	4.00000000E+0	2.69974589E-1	-2.32367875E-5	-3.99975538E-1	-1.31130218E-9	3.47000694E+1	1.00000000E+0	1.00000000E+0	1.00000000E+0	1.00000000E+0	1.00000000E+0	4.00000000E+0	2.69976020E-1	-5.79706466E-5	1.87158582E-6	-5.60283653E-10	3.47000542E+1	1.00000000E+0	1.00000000E+0	1.00000000E+0	1.00000000E+0	1.00000000E+0	4.00000000E+0	2.69973278E-1	-2.54815823E-5	-2.59876265E-6	-1.40666956E-9
3.48000679E+1	1.00000000E+0	1.00000000E+0	1.00000000E+0	1.00000000E+0	1.00000000E+0	4.00000000E+0	2.64966249E-1	-2.33376850E-5	-3.99978161E-1	-1.39474865E-9	3.48000603E+1	1.00000000E+0	1.00000000E+0	1.00000000E+0	1.00000000E+0	1.00000000E+0	4.00000000E+0	2.64964581E-1	-5.86365495E-5	2.88486490E-6	-1.20401378E-9	3.48000145E+1	1.00000000E+0	1.00000000E+0	1.00000000E+0	1.00000000E+0	1.00000000E+0	4.00000000E+0	2.64963388E-1	-2.56670719E-5	-2.63452534E-6	-1.23977661E-9
3.49000626E+1	1.00000000E+0	1.00000000E+0	1.00000000E+0	1.00000000E+0	1.00000000E+0	4.00000000E+0	2.59973526E-1	-2.34250547E-5	-3.99978280E-1	-1.71661374E-9	3.49000320E+1	1.00000000E+0	1.00000000E+0	1.00000000E+0	1.00000000E+0	1.00000000E+0	4.00000000E+0	2.59973764E-1	-5.92190045E-5	1.52587893E-6	-1.23977661E-9	3.49000511E+1	1.00000000E+0	1.00000000E+0	1.00000000E+0	1.00000000E+0	1.00000000E+0	4.00000000E+0	2.59972215E-1	-2.57903357E-5	-1.64508822E-6	-1.53779978E-9
3.50000381E+1	1.00000000E+0	1.00000000E+0	1.00000000E+0	1.00000000E+0	1.00000000E+0	4.00000000E+0	2.54964352E-1	-2.35300649E-5	-3.99976492E-1	-1.88350668E-9	3.50000648E+1	1.00000000E+0	1.00000000E+0	1.00000000E+0	1.00000000E+0	1.00000000E+0	4.00000000E+0	2.54964232E-1	-5.98007464E-5	2.25305553E-6	-7.86781307E-10	3.50000305E+1	1.00000000E+0	1.00000000E+0	1.00000000E+0	1.00000000E+0	1.00000000E+0	4.00000000E+0	2.54962921E-1	-2.59435183E-5	-2.24113478E-6	-1.62124625E-9
3.51000099E+1	1.00000000E+0	1.00000000E+0	1.00000000E+0	1.00000000E+0	1.00000000E+0	4.00000000E+0	2.49971271E-1	-2.36099477E-5	-3.99977803E-1	-1.99079508E-9	3.51000481E+1	1.00000000E+0	1.00000000E+0	1.00000000E+0	1.00000000E+0	1.00000000E+0	4.00000000E+0	2.49973536E-1	-6.03400513E-5	1.96695328E-6	-3.69548780E-10	3.51000519E+1	1.00000000E+0	1.00000000E+0	1.00000000E+0	1.00000000E+0	1.00000000E+0	4.00000000E+0	2.49973297E-1	-2.60498527E-5	-2.47955336E-6	-7.62939434E-10
3.52000122E+1	1.00000000E+0	1.00000000E+0	1.00000000E+0	1.00000000E+0	1.00000000E+0	4.00000000E+0	2.44963288E-1	-2.37141612E-5	-3.99977922E-1	-2.15768803E-9	3.52000237E+1	1.00000000E+0	1.00000000E+0	1.00000000E+0	1.00000000E+0	1.00000000E+0	4.00000000E+0	2.44963646E-1	-6.08747032E-5	6.07967365E-7	-5.96046434E-10	3.52000084E+1	1.00000000E+0	1.00000000E+0	1.00000000E+0	1.00000000E+0	1.00000000E+0	4.00000000E+0	2.44961619E-1	-2.62035137E-5	-2.43186946E-6	-1.00135800E-9
3.52999992E+1	1.00000000E+0	1.00000000E+0	1.00000000E+0	1.00000000E+0	1.00000000E+0	4.00000000E+0	2.39977598E-1	-2.37925160E-5	-3.99976015E-1	-1.62124625E-9	3.53000069E+1	1.00000000E+0	1.00000000E+0	1.00000000E+0	1.00000000E+0	1.00000000E+0	4.00000000E+0	2.39975691E-1	-6.13552329E-5	6.43730175E-7	-6.79492906E-10	3.53000717E+1	1.00000000E+0	1.00000000E+0	1.00000000E+0	1.00000000E+0	1.00000000E+0	4.00000000E+0	2.39972949E-1	-2.63040074E-5	-2.40802774E-6	-5.60283653E-10
3.54000130E+1	1.00000000E+0	1.00000000E+0	1.00000000E+0	1.00000000E+0	1.00000000E+0	4.00000000E+0	2.34960914E-1	-2.38956327E-5	-3.99976134E-1	-1.90734850E-9	3.54000511E+1	1.00000000E+0	1.00000000E+0	1.00000000E+0	1.00000000E+0	1.00000000E+0	4.00000000E+0	2.34961271E-1	-6.18119302E-5	5.72204613E-7	-8.70227779E-10	3.54000626E+1	1.00000000E+0	1.00000000E+0	1.00000000E+0	1.00000000E+0	1.00000000E+0	4.00000000E+0	2.34962583E-1	-2.64415758E-5	-1.85966496E-6	-7.51018525E-10
3.55000305E+1	1.00000000E+0	1.00000000E+0	1.00000000E+0	1.00000000E+0	1.00000000E+0	4.00000000E+0	2.29968667E-1	-2.39772544E-5	-3.99975896E-1	-1.69277192E-9	3.55000038E+1	1.00000000E+0	1.00000000E+0	1.00000000E+0	1.00000000E+0	1.00000000E+0	4.00000000E+0	2.29969501E-1	-6.22534790E-5	5.48362721E-7	-2.74181372E-10	3.55000191E+1	1.00000000E+0	1.00000000E+0	1.00000000E+0	1.00000000E+0	1.00000000E+0	4.00000000E+0	2.29969263E-1	-2.65440958E-5	-1.22785571E-6	-7.27176652E-10
3.56000481E+1	1.00000000E+0	1.00000000E+0	1.00000000E+0	1.00000000E+0	1.00000000E+0	4.00000000E+0	2.24976420E-1	-2.40587233E-5	-3.99975419E-1	-2.18152985E-9	3.56000252E+1	1.00000000E+0	1.00000000E+0	1.00000000E+0	1.00000000E+0	1.00000000E+0	4.00000000E+0	2.24976301E-1	-6.26707115E-5	1.96695328E-6	-1.31130218E-10	3.56000175E+1	1.00000000E+0	1.00000000E+0	1.00000000E+0	1.00000000E+0	1.00000000E+0	4.00000000E+0	2.24978685E-1	-2.66373172E-5	-2.36034407E-6	-7.03334779E-10
3.57000694E+1	1.00000000E+0	1.00000000E+0	1.00000000E+0	1.00000000E+0	1.00000000E+0	4.00000000E+0	2.19968677E-1	-2.41638409E-5	-3.99973631E-1	-2.51531596E-9	3.57000618E+1	1.00000000E+0	1.00000000E+0	1.00000000E+0	1.00000000E+0	1.00000000E+0	4.00000000E+0	2.19967246E-1	-6.30691065E-5	1.21593473E-6	-3.57627872E-10	3.57000542E+1	1.00000000E+0	1.00000000E+0	1.00000000E+0	1.00000000E+0	1.00000000E+0	4.00000000E+0	2.19969630E-1	-2.67585528E-5	-2.33650212E-6	-2.26497640E-10
3.58000221E+1	1.00000000E+0	1.00000000E+0	1.00000000E+0	1.00000000E+0	1.00000000E+0	4.00000000E+0	2.14974880E-1	-2.42540718E-5	-3.99974346E-1	-2.18152985E-9	3.58000221E+1	1.00000000E+0	1.00000000E+0	1.00000000E+0	1.00000000E+0	1.00000000E+0	4.00000000E+0	2.14975953E-1	-6.34492681E-5	3.57627869E-7	-5.96046434E-10	3.58000565E+1	1.00000000E+0	1.00000000E+0	1.00000000E+0	1.00000000E+0	1.00000000E+0	4.00000000E+0	2.14975238E-1	-2.68481981E-5	-3.58819966E-6	-9.17911525E-10
3.59000206E+1	1.00000000E+0	1.00000000E+0	1.00000000E+0	1.00000000E+0	1.00000000E+0	4.00000000E+0	2.09965706E-1	-2.43577942E-5	-3.99974108E-1	-1.99079508E-9	3.59000397E+1	1.00000000E+0	1.00000000E+0	1.00000000E+0	1.00000000E+0	1.00000000E+0	4.00000000E+0	2.09965348E-1	-6.38333586E-5	1.78813934E-7	-4.29153435E-10	3.59000397E+1	1.00000000E+0	1.00000000E+0	1.00000000E+0	1.00000000E+0	1.00000000E+0	4.00000000E+0	2.09965348E-1	-2.69655011E-5	-2.19345088E-6	-8.34464997E-10
3.60000229E+1	1.00000000E+0	1.00000000E+0	1.00000000E+0	1.00000000E+0	1.00000000E+0	4.00000000E+0	2.04975605E-1	-2.44463681E-5	-3.99975181E-1	-2.51531596E-9	3.60000610E+1	1.00000000E+0	1.00000000E+0	1.00000000E+0	1.00000000E+0	1.00000000E+0	4.00000000E+0	2.04976559E-1	-6.41449733E-5	2.74181360E-7	-1.31130218E-10	3.60000458E+1	1.00000000E+0	1.00000000E+0	1.00000000E+0	1.00000000E+0	1.00000000E+0	4.00000000E+0	2.04975009E-1	-2.70376222E-5	-1.89542777E-6	-5.36441780E-10
3.61000252E+1	1.00000000E+0	1.00000000E+0	1.00000000E+0	1.00000000E+0	1.00000000E+0	4.00000000E+0	1.99965119E-1	-2.45531919E-5	-3.99974108E-1	-2.41994846E-9	3.61000519E+1	1.00000000E+0	1.00000000E+0	1.00000000E+0	1.00000000E+0	1.00000000E+0	4.00000000E+0	1.99966073E-1	-6.45037944E-5	2.71797194E-6	-4.17232499E-10	3.61000633E+1	1.00000000E+0	1.00000000E+0	1.00000000E+0	1.00000000E+0	1.00000000E+0	4.00000000E+0	1.99964404E-1	-2.71471745E-5	-2.14576721E-6	-6.79492906E-10
3.62000275E+1	1.00000000E+0	1.00000000E+0	1.00000000E+0	1.00000000E+0	1.00000000E+0	4.00000000E+0	1.94975257E-1	-2.46369473E-5	-3.99975061E-1	-2.57492050E-9	3.62000580E+1	1.00000000E+0	1.00000000E+0	1.00000000E+0	1.00000000E+0	1.00000000E+0	4.00000000E+0	1.94974303E-1	-6.47816705E-5	2.25305553E-6	-9.53674251E-10	3.62000732E+1	1.00000000E+0	1.00000000E+0	1.00000000E+0	1.00000000E+0	1.00000000E+0	4.00000000E+0	1.94973111E-1	-2.72032030E-5	-3.38554378E-6	-3.57627872E-10
3.63000412E+1	1.00000000E+0	1.00000000E+0	1.00000000E+0	1.00000000E+0	1.00000000E+0	4.00000000E+0	1.89967394E-1	-2.47458684E-5	-3.99975777E-1	-2.63452526E-9	3.63000717E+1	1.00000000E+0	1.00000000E+0	1.00000000E+0	1.00000000E+0	1.00000000E+0	4.00000000E+0	1.89966559E-1	-6.51073497E-5	1.95503230E-6	-3.33785999E-10	3.63000183E+1	1.00000000E+0	1.00000000E+0	1.00000000E+0	1.00000000E+0	1.00000000E+0	4.00000000E+0	1.89964771E-1	-2.73034584E-5	-2.86102295E-6	-1.07288359E-10
3.64000092E+1	1.00000000E+0	1.00000000E+0	1.00000000E+0	1.00000000E+0	1.00000000E+0	4.00000000E+0	1.84974551E-1	-2.48379820E-5	-3.99977088E-1	-2.69412981E-9	3.64000092E+1	1.00000000E+0	1.00000000E+0	1.00000000E+0	1.00000000E+0	1.00000000E+0	4.00000000E+0	1.84973240E-1	-6.53814132E-5	8.34465013E-8	-4.05311562E-10	3.64000130E+1	1.00000000E+0	1.00000000E+0	1.00000000E+0	1.00000000E+0	1.00000000E+0	4.00000000E+0	1.84970737E-1	-2.73621099E-5	-4.01735315E-6	-7.39097561E-10
3.65000229E+1	1.00000000E+0	1.00000000E+0	1.00000000E+0	1.00000000E+0	1.00000000E+0	4.00000000E+0	1.79966569E-1	-2.49501336E-5	-3.99976254E-1	-2.52723686E-9	3.65000305E+1	1.00000000E+0	1.00000000E+0	1.00000000E+0	1.00000000E+0	1.00000000E+0	4.00000000E+0	1.79964781E-1	-6.56709672E-5	7.98702274E-7	-7.27176652E-10	3.65000229E+1	1.00000000E+0	1.00000000E+0	1.00000000E+0	1.00000000E+0	1.00000000E+0	4.00000000E+0	1.79962993E-1	-2.74438862E-5	-2.81333928E-6	-9.05990560E-10
3.66000404E+1	1.00000000E+0	1.00000000E+0	1.00000000E+0	1.00000000E+0	1.00000000E+0	4.00000000E+0	1.74971461E-1	-2.50439643E-5	-3.99977207E-1	-2.45571141E-9	3.66000671E+1	1.00000000E+0	1.00000000E+0	1.00000000E+0	1.00000000E+0	1.00000000E+0	4.00000000E+0	1.74972892E-1	-6.59002108E-5	4.88758076E-7	-5.00678998E-10	3.66000175E+1	1.00000000E+0	1.00000000E+0	1.00000000E+0	1.00000000E+0	1.00000000E+0	4.00000000E+0	1.74966335E-1	-2.75033726E-5	-2.03847890E-6	-1.18017196E-9
3.67000237E+1	1.00000000E+0	1.00000000E+0	1.00000000E+0	1.00000000E+0	1.00000000E+0	4.00000000E+0	1.69962049E-1	-2.51639722E-5	-3.99975896E-1	-2.78949730E-9	3.67000656E+1	1.00000000E+0	1.00000000E+0	1.00000000E+0	1.00000000E+0	1.00000000E+0	4.00000000E+0	1.69962645E-1	-6.61875019E-5	5.00679050E-7	-5.72204562E-10	3.67000313E+1	1.00000000E+0	1.00000000E+0	1.00000000E+0	1.00000000E+0	1.00000000E+0	4.00000000E+0	1.69956923E-1	-2.75794282E-5	-1.21593473E-6	-6.07967343E-10
3.68000183E+1	1.00000000E+0	1.00000000E+0	1.00000000E+0	1.00000000E+0	1.00000000E+0	4.00000000E+0	1.64970398E-1	-2.52567170E-5	-3.99977326E-1	-2.77757639E-9	3.68000565E+1	1.00000000E+0	1.00000000E+0	1.00000000E+0	1.00000000E+0	1.00000000E+0	4.00000000E+0	1.64970517E-1	-6.63927858E-5	-5.36441803E-7	-4.76837125E-10	3.68000107E+1	1.00000000E+0	1.00000000E+0	1.00000000E+0	1.00000000E+0	1.00000000E+0	4.00000000E+0	1.64965034E-1	-2.76331921E-5	-2.68220901E-6	-6.07967343E-10
3.69000702E+1	1.00000000E+0	1.00000000E+0	1.00000000E+0	1.00000000E+0	1.00000000E+0	4.00000000E+0	1.59961104E-1	-2.53718244E-5	-3.99978042E-1	-1.91926941E-9	3.69000473E+1	1.00000000E+0	1.00000000E+0	1.00000000E+0	1.00000000E+0	1.00000000E+0	4.00000000E+0	1.59960628E-1	-6.66477717E-5	-1.20401387E-6	-9.17911525E-10	3.69000702E+1	1.00000000E+0	1.00000000E+0	1.00000000E+0	1.00000000E+0	1.00000000E+0	4.00000000E+0	1.59953833E-1	-2.77059098E-5	-1.93119058E-6	-7.86781307E-10
3.70000687E+1	1.00000000E+0	1.00000000E+0	1.00000000E+0	1.00000000E+0	1.00000000E+0	4.00000000E+0	1.54967785E-1	-2.54700299E-5	-3.99978161E-1	-1.70469283E-9	3.70000381E+1	1.00000000E+0	1.00000000E+0	1.00000000E+0	1.00000000E+0	1.00000000E+0	4.00000000E+0	1.54970169E-1	-6.68414868E-5	-8.58306919E-7	-5.96046434E-10	3.70000458E+1	1.00000000E+0	1.00000000E+0	1.00000000E+0	1.00000000E+0	1.00000000E+0	4.00000000E+0	1.54962182E-1	-2.77566924E-5	-2.52723703E-6	-7.86781307E-10
3.71000595E+1	1.00000000E+0	1.00000000E+0	1.00000000E+0	1.00000000E+0	1.00000000E+0	4.00000000E+0	1.49978876E-1	-2.55709037E-5	-3.99977446E-1	-2.32458119E-9	3.71000443E+1	1.00000000E+0	1.00000000E+0	1.00000000E+0	1.00000000E+0	1.00000000E+0	4.00000000E+0	1.49980903E-1	-6.70340087E-5	-1.40666964E-6	-9.65595270E-10	3.71000252E+1	1.00000000E+0	1.00000000E+0	1.00000000E+0	1.00000000E+0	1.00000000E+0	4.00000000E+0	1.49973035E-1	-2.77998461E-5	-2.19345088E-6	-1.04904174E-9
3.72000351E+1	1.00000000E+0	1.00000000E+0	1.00000000E+0	1.00000000E+0	1.00000000E+0	4.00000000E+0	1.44970298E-1	-2.56957046E-5	-3.99977446E-1	-1.85966487E-9	3.72000465E+1	1.00000000E+0	1.00000000E+0	1.00000000E+0	1.00000000E+0	1.00000000E+0	4.00000000E+0	1.44969702E-1	-6.72414317E-5	1.31130221E-7	-2.26497640E-10	3.72000008E+1	1.00000000E+0	1.00000000E+0	1.00000000E+0	1.00000000E+0	1.00000000E+0	4.00000000E+0	1.44963980E-1	-2.78733987E-5	-3.68356700E-6	-1.07288356E-9
3.73000336E+1	1.00000000E+0	1.00000000E+0	1.00000000E+0	1.00000000E+0	1.00000000E+0	4.00000000E+0	1.39980435E-1	-2.58002638E-5	-3.99979711E-1	-2.33650210E-9	3.73000374E+1	1.00000000E+0	1.00000000E+0	1.00000000E+0	1.00000000E+0	1.00000000E+0	4.00000000E+0	1.39976978E-1	-6.74192925E-5	7.15255766E-8	-7.03334779E-10	3.73000412E+1	1.00000000E+0	1.00000000E+0	1.00000000E+0	1.00000000E+0	1.00000000E+0	4.00000000E+0	1.39970422E-1	-2.79116648E-5	-2.71797194E-6	-1.07288356E-9
3.74000549E+1	1.00000000E+0	1.00000000E+0	1.00000000E+0	1.00000000E+0	1.00000000E+0	4.00000000E+0	1.34969234E-1	-2.59211538E-5	-3.99979115E-1	-2.08616258E-9	3.74000053E+1	1.00000000E+0	1.00000000E+0	1.00000000E+0	1.00000000E+0	1.00000000E+0	4.00000000E+0	1.34967685E-1	-6.76250493E-5	1.02519994E-6	-5.12599907E-10	3.74000244E+1	1.00000000E+0	1.00000000E+0	1.00000000E+0	1.00000000E+0	1.00000000E+0	4.00000000E+0	1.34961605E-1	-2.79914148E-5	-3.23057179E-6	-9.65595270E-10
3.75000267E+1	1.00000000E+0	1.00000000E+0	1.00000000E+0	1.00000000E+0	1.00000000E+0	4.00000000E+0	1.29980206E-1	-2.60276902E-5	-3.99978757E-1	-1.93119054E-9	3.75000687E+1	1.00000000E+0	1.00000000E+0	1.00000000E+0	1.00000000E+0	1.00000000E+0	4.00000000E+0	1.29976392E-1	-6.77669086E-5	1.44243245E-6	-6.07967343E-10	3.75000038E+1	1.00000000E+0	1.00000000E+0	1.00000000E+0	1.00000000E+0	1.00000000E+0	4.00000000E+0	1.29971743E-1	-2.80092972E-5	-2.89678587E-6	-6.07967343E-10
3.76000328E+1	1.00000000E+0	1.00000000E+0	1.00000000E+0	1.00000000E+0	1.00000000E+0	4.00000000E+0	1.24968529E-1	-2.61532059E-5	-3.99978042E-1	-1.83582305E-9	3.76000404E+1	1.00000000E+0	1.00000000E+0	1.00000000E+0	1.00000000E+0	1.00000000E+0	4.00000000E+0	1.24964237E-1	-6.79472723E-5	2.19345088E-6	-5.00678998E-10	3.76000519E+1	1.00000000E+0	1.00000000E+0	1.00000000E+0	1.00000000E+0	1.00000000E+0	4.00000000E+0	1.24961138E-1	-2.80706900E-5	-1.83582313E-6	-1.19209287E-9
3.77000084E+1	1.00000000E+0	1.00000000E+0	1.00000000E+0	1.00000000E+0	1.00000000E+0	4.00000000E+0	1.19977474E-1	-2.62614831E-5	-3.99975657E-1	-1.78813930E-9	3.77000313E+1	1.00000000E+0	1.00000000E+0	1.00000000E+0	1.00000000E+0	1.00000000E+0	4.00000000E+0	1.19972706E-1	-6.80924713E-5	1.89542777E-6	-1.19209281E-10	3.77000504E+1	1.00000000E+0	1.00000000E+0	1.00000000E+0	1.00000000E+0	1.00000000E+0	4.00000000E+0	1.19968891E-1	-2.80991808E-5	-1.56164174E-6	-1.03712083E-9
3.78000145E+1	1.00000000E+0	1.00000000E+0	1.00000000E+0	1.00000000E+0	1.00000000E+0	4.00000000E+0	1.14968300E-1	-2.63859383E-5	-3.99977446E-1	-1.53779978E-9	3.78000107E+1	1.00000000E+0	1.00000000E+0	1.00000000E+0	1.00000000E+0	1.00000000E+0	4.00000000E+0	1.14964247E-1	-6.82553073E-5	2.28881845E-6	-3.81469717E-10	3.78000641E+1	1.00000000E+0	1.00000000E+0	1.00000000E+0	1.00000000E+0	1.00000000E+0	4.00000000E+0	1.14958763E-1	-2.81504399E-5	-1.77621848E-6	-1.90734858E-10
3.79000168E+1	1.00000000E+0	1.00000000E+0	1.00000000E+0	1.00000000E+0	1.00000000E+0	4.00000000E+0	1.09975576E-1	-2.64923456E-5	-3.99976611E-1	-2.05039963E-9	3.79000320E+1	1.00000000E+0	1.00000000E+0	1.00000000E+0	1.00000000E+0	1.00000000E+0	4.00000000E+0	1.09971523E-1	-6.83966937E-5	1.64508822E-6	-2.86102281E-10	3.79000092E+1	1.00000000E+0	1.00000000E+0	1.00000000E+0	1.00000000E+0	1.00000000E+0	4.00000000E+0	1.09968424E-1	-2.81747598E-5	-2.30073942E-6	-8.82148743E-10
3.80000610E+1	1.00000000E+0	1.00000000E+0	1.00000000E+0	1.00000000E+0	1.00000000E+0	4.00000000E+0	1.04966521E-1	-2.66208517E-5	-3.99975657E-1	-2.65836708E-9	3.80000381E+1	1.00000000E+0	1.00000000E+0	1.00000000E+0	1.00000000E+0	1.00000000E+0	4.00000000E+0	1.04964495E-1	-6.85293708E-5	2.12192549E-6	-9.05990560E-10	3.80000572E+1	1.00000000E+0	1.00000000E+0	1.00000000E+0	1.00000000E+0	1.00000000E+0	4.00000000E+0	1.04959488E-1	-2.82187484E-5	-1.09672544E-6	-1.07288356E-9
3.81000290E+1	1.00000000E+0	1.00000000E+0	1.00000000E+0	1.00000000E+0	1.00000000E+0	4.00000000E+0	9.99749899E-2	-2.67339819E-5	-3.99977326E-1	-1.40666956E-9	3.81000137E+1	1.00000000E+0	1.00000000E+0	1.00000000E+0	1.00000000E+0	1.00000000E+0	4.00000000E+0	9.99737978E-2	-6.86546628E-5	2.20537186E-6	-7.98702215E-10	3.81000481E+1	1.00000000E+0	1.00000000E+0	1.00000000E+0	1.00000000E+0	1.00000000E+0	4.00000000E+0	9.99655724E-2	-2.82423516E-5	1.31130221E-7	-1.00135800E-9
3.82000504E+1	1.00000000E+0	1.00000000E+0	1.00000000E+0	1.00000000E+0	1.00000000E+0	4.00000000E+0	9.49946791E-2	-2.68392087E-5	-3.99976969E-1	-1.57356261E-9	3.82000427E+1	1.00000000E+0	1.00000000E+0	1.00000000E+0	1.00000000E+0	1.00000000E+0	4.00000000E+0	9.49919745E-2	-6.87373904E-5	1.97887425E-6	-1.78813936E-10	3.82000198E+1	1.00000000E+0	1.00000000E+0	1.00000000E+0	1.00000000E+0	1.00000000E+0	4.00000000E+0	9.49894935E-2	-2.82599940E-5	-4.64916241E-7	-8.34464997E-10
3.83000641E+1	1.00000000E+0	1.00000000E+0	1.00000000E+0	1.00000000E+0	1.00000000E+0	4.00000000E+0	8.99960026E-2	-2.69682405E-5	-3.99974704E-1	-1.77621839E-9	3.83000298E+1	1.00000000E+0	1.00000000E+0	1.00000000E+0	1.00000000E+0	1.00000000E+0	4.00000000E+0	8.99926350E-2	-6.88611326E-5	2.74181360E-7	-4.29153435E-10	3.83000298E+1	1.00000000E+0	1.00000000E+0	1.00000000E+0	1.00000000E+0	1.00000000E+0	4.00000000E+0	8.99892002E-2	-2.83068439E-5	-1.77621848E-6	-5.00678998E-10
3.84000130E+1	1.00000000E+0	1.00000000E+0	1.00000000E+0	1.00000000E+0	1.00000000E+0	4.00000000E+0	8.49947110E-2	-2.70996570E-5	-3.99975777E-1	-1.68085090E-9	3.84000015E+1	1.00000000E+0	1.00000000E+0	1.00000000E+0	1.00000000E+0	1.00000000E+0	4.00000000E+0	8.49911943E-2	-6.89740191E-5	-2.86102306E-7	-5.00678998E-10	3.84000511E+1	1.00000000E+0	1.00000000E+0	1.00000000E+0	1.00000000E+0	1.00000000E+0	4.00000000E+0	8.49884674E-2	-2.83290155E-5	-1.06096275E-6	-7.74860343E-10
3.85000381E+1	1.00000000E+0	1.00000000E+0	1.00000000E+0	1.00000000E+0	1.00000000E+0	4.00000000E+0	7.99974352E-2	-2.72279613E-5	-3.99976015E-1	-1.33514400E-9	3.85000191E+1	1.00000000E+0	1.00000000E+0	1.00000000E+0	1.00000000E+0	1.00000000E+0	4.00000000E+0	7.99921677E-2	-6.90894158E-5	-3.57627869E-7	-3.93390653E-10	3.85000191E+1	1.00000000E+0	1.00000000E+0	1.00000000E+0	1.00000000E+0	1.00000000E+0	4.00000000E+0	7.99895078E-2	-2.83852823E-5	-2.26497647E-7	-7.27176652E-10
3.86000710E+1	1.00000000E+0	1.00000000E+0	1.00000000E+0	1.00000000E+0	1.00000000E+0	4.00000000E+0	7.49964118E-2	-2.73541809E-5	-3.99976015E-1	-1.71661374E-9	3.86000404E+1	1.00000000E+0	1.00000000E+0	1.00000000E+0	1.00000000E+0	1.00000000E+0	4.00000000E+0	7.49923810E-2	-6.91968235E-5	2.38418583E-8	-9.53674251E-10	3.86000290E+1	1.00000000E+0	1.00000000E+0	1.00000000E+0	1.00000000E+0	1.00000000E+0	4.00000000E+0	7.49891177E-2	-2.83935078E-5	-3.93390650E-7	-9.17911525E-10
3.87000237E+1	1.00000000E+0	1.00000000E+0	1.00000000E+0	1.00000000E+0	1.00000000E+0	4.00000000E+0	6.99944645E-2	-2.74940849E-5	-3.99975777E-1	-1.47819512E-9	3.87000656E+1	1.00000000E+0	1.00000000E+0	1.00000000E+0	1.00000000E+0	1.00000000E+0	4.00000000E+0	6.99947029E-2	-6.92850372E-5	2.62260443E-7	-8.58306870E-10	3.87000465E+1	1.00000000E+0	1.00000000E+0	1.00000000E+0	1.00000000E+0	1.00000000E+0	4.00000000E+0	6.99898601E-2	-2.84256948E-5	-7.51018547E-7	-8.58306870E-10
3.88000298E+1	1.00000000E+0	1.00000000E+0	1.00000000E+0	1.00000000E+0	1.00000000E+0	4.00000000E+0	6.49943501E-2	-2.76277660E-5	-3.99975896E-1	-2.25305552E-9	3.88000069E+1	1.00000000E+0	1.00000000E+0	1.00000000E+0	1.00000000E+0	1.00000000E+0	4.00000000E+0	6.49925247E-2	-6.93911352E-5	-7.15255766E-8	-1.13248821E-9	3.88000374E+1	1.00000000E+0	1.00000000E+0	1.00000000E+0	1.00000000E+0	1.00000000E+0	4.00000000E+0	6.49879798E-2	-2.84608614E-5	-1.71661384E-6	-8.58306870E-10
3.89000206E+1	1.00000000E+0	1.00000000E+0	1.00000000E+0	1.00000000E+0	1.00000000E+0	4.00000000E+0	5.99946380E-2	-2.77615418E-5	-3.99976134E-1	-2.18152985E-9	3.89000206E+1	1.00000000E+0	1.00000000E+0	1.00000000E+0	1.00000000E+0	1.00000000E+0	4.00000000E+0	5.99920526E-2	-6.94727933E-5	-8.94069672E-7	-1.02519981E-9	3.89000397E+1	1.00000000E+0	1.00000000E+0	1.00000000E+0	1.00000000E+0	1.00000000E+0	4.00000000E+0	5.99877350E-2	-2.84810085E-5	-1.82390215E-6	-2.86102281E-10
3.90000572E+1	1.00000000E+0	1.00000000E+0	1.00000000E+0	1.00000000E+0	1.00000000E+0	4.00000000E+0	5.49951196E-2	-2.78925891E-5	-3.99977326E-1	-1.74045556E-9	3.90000534E+1	1.00000000E+0	1.00000000E+0	1.00000000E+0	1.00000000E+0	1.00000000E+0	4.00000000E+0	5.49932010E-2	-6.95514682E-5	5.96046448E-8	-1.13248821E-9	3.90000496E+1	1.00000000E+0	1.00000000E+0	1.00000000E+0	1.00000000E+0	1.00000000E+0	4.00000000E+0	5.49879782E-2	-2.85148635E-5	-1.93119058E-6	-5.84125526E-10
3.91000671E+1	1.00000000E+0	1.00000000E+0	1.00000000E+0	1.00000000E+0	1.00000000E+0	4.00000000E+0	4.99951616E-2	-2.80308595E-5	-3.99976850E-1	-2.55107868E-9	3.91000633E+1	1.00000000E+0	1.00000000E+0	1.00000000E+0	1.00000000E+0	1.00000000E+0	4.00000000E+0	4.99948524E-2	-6.96412390E-5	-5.72204613E-7	-1.29938127E-9	3.91000710E+1	1.00000000E+0	1.00000000E+0	1.00000000E+0	1.00000000E+0	1.00000000E+0	4.00000000E+0	4.99874465E-2	-2.85382284E-5	-1.93119058E-6	-9.53674251E-10
3.92000656E+1	1.00000000E+0	1.00000000E+0	1.00000000E+0	1.00000000E+0	1.00000000E+0	4.00000000E+0	4.49940823E-2	-2.81773082E-5	-3.99977088E-1	-2.36034392E-9	3.92000084E+1	1.00000000E+0	1.00000000E+0	1.00000000E+0	1.00000000E+0	1.00000000E+0	4.00000000E+0	4.49956767E-2	-6.97028663E-5	-5.96046448E-8	-6.43730125E-10	3.92000237E+1	1.00000000E+0	1.00000000E+0	1.00000000E+0	1.00000000E+0	1.00000000E+0	4.00000000E+0	4.49889675E-2	-2.85642163E-5	-2.76565561E-6	-1.29938127E-9
3.93000183E+1	1.00000000E+0	1.00000000E+0	1.00000000E+0	1.00000000E+0	1.00000000E+0	4.00000000E+0	3.99935618E-2	-2.83265708E-5	-3.99977446E-1	-2.58684141E-9	3.93000336E+1	1.00000000E+0	1.00000000E+0	1.00000000E+0	1.00000000E+0	1.00000000E+0	4.00000000E+0	3.99944447E-2	-6.97935830E-5	-1.60932541E-6	-4.88758090E-10	3.93000603E+1	1.00000000E+0	1.00000000E+0	1.00000000E+0	1.00000000E+0	1.00000000E+0	4.00000000E+0	3.99874933E-2	-2.85965216E-5	-1.94311156E-6	-5.48362744E-10
3.94000397E+1	1.00000000E+0	1.00000000E+0	1.00000000E+0	1.00000000E+0	1.00000000E+0	4.00000000E+0	3.49924676E-2	-2.84753205E-5	-3.99976969E-1	-2.77757639E-9	3.94000244E+1	1.00000000E+0	1.00000000E+0	1.00000000E+0	1.00000000E+0	1.00000000E+0	4.00000000E+0	3.49945202E-2	-6.98374570E-5	-4.05311596E-7	-5.84125526E-10	3.94000397E+1	1.00000000E+0	1.00000000E+0	1.00000000E+0	1.00000000E+0	1.00000000E+0	4.00000000E+0	3.49897146E-2	-2.86211980E-5	-1.66893005E-6	-5.96046434E-10
3.95000458E+1	1.00000000E+0	1.00000000E+0	1.00000000E+0	1.00000000E+0	1.00000000E+0	4.00000000E+0	2.99940947E-2	-2.86208506E-5	-3.99978399E-1	-2.89678570E-9	3.95000267E+1	1.00000000E+0	1.00000000E+0	1.00000000E+0	1.00000000E+0	1.00000000E+0	4.00000000E+0	2.99955960E-2	-6.99273369E-5	-6.19888340E-7	-4.29153435E-10	3.95000343E+1	1.00000000E+0	1.00000000E+0	1.00000000E+0	1.00000000E+0	1.00000000E+0	4.00000000E+0	2.99907085E-2	-2.86437280E-5	-1.22785571E-6	-4.64916217E-10
3.96000595E+1	1.00000000E+0	1.00000000E+0	1.00000000E+0	1.00000000E+0	1.00000000E+0	4.00000000E+0	2.49939449E-2	-2.87802213E-5	-3.99977207E-1	-2.25305552E-9	3.96000519E+1	1.00000000E+0	1.00000000E+0	1.00000000E+0	1.00000000E+0	1.00000000E+0	4.00000000E+0	2.49967575E-2	-6.99777665E-5	-7.98702274E-7	-8.58306870E-10	3.96000061E+1	1.00000000E+0	1.00000000E+0	1.00000000E+0	1.00000000E+0	1.00000000E+0	4.00000000E+0	2.49911305E-2	-2.86840223E-5	-2.06232085E-6	-7.15255702E-11
3.97000351E+1	1.00000000E+0	1.00000000E+0	1.00000000E+0	1.00000000E+0	1.00000000E+0	4.00000000E+0	1.99939609E-2	-2.89420477E-5	-3.99978042E-1	-2.28881825E-9	3.97000542E+1	1.00000000E+0	1.00000000E+0	1.00000000E+0	1.00000000E+0	1.00000000E+0	4.00000000E+0	1.99954268E-2	-7.00424935E-5	-1.27553938E-6	-7.51018525E-10	3.97000198E+1	1.00000000E+0	1.00000000E+0	1.00000000E+0	1.00000000E+0	1.00000000E+0	4.00000000E+0	1.99908372E-2	-2.86908162E-5	-1.91926961E-6	-6.79492906E-10
3.98000336E+1	1.00000000E+0	1.00000000E+0	1.00000000E+0	1.00000000E+0	1.00000000E+0	4.00000000E+0	1.49950506E-2	-2.90933967E-5	-3.99977684E-1	-2.20537189E-9	3.98000603E+1	1.00000000E+0	1.00000000E+0	1.00000000E+0	1.00000000E+0	1.00000000E+0	4.00000000E+0	1.49949193E-2	-7.00894598E-5	-1.82390215E-6	-5.48362744E-10	3.98000526E+1	1.00000000E+0	1.00000000E+0	1.00000000E+0	1.00000000E+0	1.00000000E+0	4.00000000E+0	1.49911046E-2	-2.87082203E-5	-2.95639052E-6	-8.34464997E-11
3.99000702E+1	1.00000000E+0	1.00000000E+0	1.00000000E+0	1.00000000E+0	1.00000000E+0	4.00000000E+0	9.99631919E-3	-2.92567365E-5	-3.99977207E-1	-1.90734850E-9	3.99000359E+1	1.00000000E+0	1.00000000E+0	1.00000000E+0	1.00000000E+0	1.00000000E+0	4.00000000E+0	9.99501999E-3	-7.01426325E-5	-2.14576721E-6	-8.82148743E-10	3.99000168E+1	1.00000000E+0	1.00000000E+0	1.00000000E+0	1.00000000E+0	1.00000000E+0	4.00000000E+0	9.99161042E-3	-2.87332550E-5	-3.02791591E-6	-7.86781307E-10
4.00000610E+1	1.00000000E+0	1.00000000E+0	1.00000000E+0	1.00000000E+0	1.00000000E+0	4.00000000E+0	4.99609718E-3	-2.94195761E-5	-3.99977207E-1	-1.65700909E-9	4.00000458E+1	1.00000000E+0	1.00000000E+0	1.00000000E+0	1.00000000E+0	1.00000000E+0	4.00000000E+0	4.99531021E-3	-7.02157049E-5	-1.47819526E-6	-6.19888307E-10	4.00000191E+1	1.00000000E+0	1.00000000E+0	1.00000000E+0	1.00000000E+0	1.00000000E+0	4.00000000E+0	4.99168644E-3	-2.87508974E-5	-1.94311156E-6	-4.64916217E-10
4.01000633E+1	1.00000000E+0	1.00000000E+0	1.00000000E+0	1.00000000E+0	1.00000000E+0	4.00000000E+0	-2.53915800E-6	-2.95865175E-5	-3.99977088E-1	-1.76429749E-9	4.01000595E+1	1.00000000E+0	1.00000000E+0	1.00000000E+0	1.00000000E+0	1.00000000E+0	4.00000000E+0	-3.45706940E-6	-7.02452671E-5	-1.59740455E-6	-7.27176652E-10	4.01000748E+1	1.00000000E+0	1.00000000E+0	1.00000000E+0	1.00000000E+0	1.00000000E+0	4.00000000E+0	-6.85453415E-6	-2.87727125E-5	-2.15768819E-6	-3.57627872E-10
4.02000046E+1	1.00000000E+0	1.00000000E+0	1.00000000E+0	1.00000000E+0	1.00000000E+0	4.00000000E+0	-5.00038872E-3	-2.97630668E-5	-3.99977088E-1	-2.47955323E-9	4.02000160E+1	1.00000000E+0	1.00000000E+0	1.00000000E+0	1.00000000E+0	1.00000000E+0	4.00000000E+0	-4.99989977E-3	-7.02924735E-5	-1.02519994E-6	-8.58306870E-10	4.02000122E+1	1.00000000E+0	1.00000000E+0	1.00000000E+0	1.00000000E+0	1.00000000E+0	4.00000000E+0	-5.00178337E-3	-2.87936946E-5	-2.76565561E-6	-4.52995280E-10
4.03000565E+1	1.00000000E+0	1.00000000E+0	1.00000000E+0	1.00000000E+0	1.00000000E+0	4.00000000E+0	-1.00036385E-2	-2.99251187E-5	-3.99974704E-1	-2.39610665E-9	4.03000641E+1	1.00000000E+0	1.00000000E+0	1.00000000E+0	1.00000000E+0	1.00000000E+0	4.00000000E+0	-1.00013260E-2	-7.03438564E-5	-5.00679050E-7	-9.41753342E-10	4.03000374E+1	1.00000000E+0	1.00000000E+0	1.00000000E+0	1.00000000E+0	1.00000000E+0	4.00000000E+0	-1.00023746E-2	-2.88224237E-5	-3.01599516E-6	-4.52995280E-10
4.04000130E+1	1.00000000E+0	1.00000000E+0	1.00000000E+0	1.00000000E+0	1.00000000E+0	4.00000000E+0	-1.50027638E-2	-3.01042310E-5	-3.99975538E-1	-3.13520432E-9	4.04000282E+1	1.00000000E+0	1.00000000E+0	1.00000000E+0	1.00000000E+0	1.00000000E+0	4.00000000E+0	-1.50000220E-2	-7.03858168E-5	-1.07288361E-6	-9.77516179E-10	4.04000053E+1	1.00000000E+0	1.00000000E+0	1.00000000E+0	1.00000000E+0	1.00000000E+0	4.00000000E+0	-1.50018577E-2	-2.88512729E-5	-2.78949733E-6	-9.05990560E-10
4.05000114E+1	1.00000000E+0	1.00000000E+0	1.00000000E+0	1.00000000E+0	1.00000000E+0	4.00000000E+0	-2.00041775E-2	-3.02809349E-5	-3.99976492E-1	-1.75237647E-9	4.05000114E+1	1.00000000E+0	1.00000000E+0	1.00000000E+0	1.00000000E+0	1.00000000E+0	4.00000000E+0	-2.00018641E-2	-7.04413687E-5	-2.21729283E-6	-3.45706935E-10	4.05000496E+1	1.00000000E+0	1.00000000E+0	1.00000000E+0	1.00000000E+0	1.00000000E+0	4.00000000E+0	-2.00040583E-2	-2.88851279E-5	-2.83718123E-6	-1.13248821E-9
4.06000443E+1	1.00000000E+0	1.00000000E+0	1.00000000E+0	1.00000000E+0	1.00000000E+0	4.00000000E+0	-2.50029694E-2	-3.04604637E-5	-3.99977326E-1	-1.78813930E-9	4.06000710E+1	1.00000000E+0	1.00000000E+0	1.00000000E+0	1.00000000E+0	1.00000000E+0	4.00000000E+0	-2.50007268E-2	-7.04641352E-5	-1.25169754E-6	-9.53674251E-10	4.06000748E+1	1.00000000E+0	1.00000000E+0	1.00000000E+0	1.00000000E+0	1.00000000E+0	4.00000000E+0	-2.50025745E-2	-2.89106374E-5	-2.93254857E-6	-1.22785571E-9
4.07000389E+1	1.00000000E+0	1.00000000E+0	1.00000000E+0	1.00000000E+0	1.00000000E+0	4.00000000E+0	-3.00047044E-2	-3.06510665E-5	-3.99976730E-1	-2.16960894E-9	4.07000046E+1	1.00000000E+0	1.00000000E+0	1.00000000E+0	1.00000000E+0	1.00000000E+0	4.00000000E+0	-3.00023314E-2	-7.05238635E-5	-9.77516152E-7	-7.86781307E-10	4.07000465E+1	1.00000000E+0	1.00000000E+0	1.00000000E+0	1.00000000E+0	1.00000000E+0	4.00000000E+0	-3.00033446E-2	-2.89580839E-5	-1.95503230E-6	-6.07967343E-10
4.08000259E+1	1.00000000E+0	1.00000000E+0	1.00000000E+0	1.00000000E+0	1.00000000E+0	4.00000000E+0	-3.50031853E-2	-3.08341369E-5	-3.99976611E-1	-2.11000439E-9	4.08000603E+1	1.00000000E+0	1.00000000E+0	1.00000000E+0	1.00000000E+0	1.00000000E+0	4.00000000E+0	-3.50013264E-2	-7.05502098E-5	-1.46627428E-6	-7.74860343E-10	4.08000679E+1	1.00000000E+0	1.00000000E+0	1.00000000E+0	1.00000000E+0	1.00000000E+0	4.00000000E+0	-3.50037105E-2	-2.89837135E-5	-2.38418579E-6	-1.66892999E-10
4.09000244E+1	1.00000000E+0	1.00000000E+0	1.00000000E+0	1.00000000E+0	1.00000000E+0	4.00000000E+0	-4.00035270E-2	-3.10296418E-5	-3.99977326E-1	-1.96695327E-9	4.09000282E+1	1.00000000E+0	1.00000000E+0	1.00000000E+0	1.00000000E+0	1.00000000E+0	4.00000000E+0	-4.00017872E-2	-7.06018254E-5	-5.24520885E-7	-2.98023217E-10	4.09000282E+1	1.00000000E+0	1.00000000E+0	1.00000000E+0	1.00000000E+0	1.00000000E+0	4.00000000E+0	-4.00039926E-2	-2.90325897E-5	-3.19480910E-6	-7.39097561E-10
4.10000648E+1	1.00000000E+0	1.00000000E+0	1.00000000E+0	1.00000000E+0	1.00000000E+0	4.00000000E+0	-4.50019240E-2	-3.12161064E-5	-3.99976492E-1	-1.68085090E-9	4.10000763E+1	1.00000000E+0	1.00000000E+0	1.00000000E+0	1.00000000E+0	1.00000000E+0	4.00000000E+0	-4.50014845E-2	-7.06377032E-5	0.00000000E+0	-5.60283653E-10	4.10000687E+1	1.00000000E+0	1.00000000E+0	1.00000000E+0	1.00000000E+0	1.00000000E+0	4.00000000E+0	-4.50024493E-2	-2.90583394E-5	-2.98023224E-6	-1.06096265E-9
4.11000481E+1	1.00000000E+0	1.00000000E+0	1.00000000E+0	1.00000000E+0	1.00000000E+0	4.00000000E+0	-5.00027426E-2	-3.14091922E-5	-3.99977922E-1	-1.84774396E-9	4.11000443E+1	1.00000000E+0	1.00000000E+0	1.00000000E+0	1.00000000E+0	1.00000000E+0	4.00000000E+0	-5.00017665E-2	-7.06700084E-5	-8.34465013E-8	-3.09944154E-10	4.11000748E+1	1.00000000E+0	1.00000000E+0	1.00000000E+0	1.00000000E+0	1.00000000E+0	4.00000000E+0	-5.00040911E-2	-2.90999433E-5	-2.89678587E-6	-1.12056731E-9
4.12000618E+1	1.00000000E+0	1.00000000E+0	1.00000000E+0	1.00000000E+0	1.00000000E+0	4.00000000E+0	-5.50002456E-2	-3.15823891E-5	-3.99978042E-1	-1.93119054E-9	4.12000656E+1	1.00000000E+0	1.00000000E+0	1.00000000E+0	1.00000000E+0	1.00000000E+0	4.00000000E+0	-5.49992211E-2	-7.06977880E-5	-1.14440923E-6	-4.41074371E-10	4.12000313E+1	1.00000000E+0	1.00000000E+0	1.00000000E+0	1.00000000E+0	1.00000000E+0	4.00000000E+0	-5.50021641E-2	-2.91368979E-5	-2.71797194E-6	-2.62260436E-10
4.13000565E+1	1.00000000E+0	1.00000000E+0	1.00000000E+0	1.00000000E+0	1.00000000E+0	4.00000000E+0	-6.00006096E-2	-3.17878112E-5	-3.99978280E-1	-1.72853465E-9	4.13000450E+1	1.00000000E+0	1.00000000E+0	1.00000000E+0	1.00000000E+0	1.00000000E+0	4.00000000E+0	-6.00008257E-2	-7.07515501E-5	7.27176655E-7	-4.52995280E-10	4.13000298E+1	1.00000000E+0	1.00000000E+0	1.00000000E+0	1.00000000E+0	1.00000000E+0	4.00000000E+0	-6.00041263E-2	-2.91804081E-5	-2.63452534E-6	-1.10864640E-9
4.14000092E+1	1.00000000E+0	1.00000000E+0	1.00000000E+0	1.00000000E+0	1.00000000E+0	4.00000000E+0	-6.50024414E-2	-3.20030558E-5	-3.99978042E-1	-1.76429749E-9	4.14000168E+1	1.00000000E+0	1.00000000E+0	1.00000000E+0	1.00000000E+0	1.00000000E+0	4.00000000E+0	-6.50022551E-2	-7.07981599E-5	4.88758076E-7	-2.86102281E-10	4.14000282E+1	1.00000000E+0	1.00000000E+0	1.00000000E+0	1.00000000E+0	1.00000000E+0	4.00000000E+0	-6.50033727E-2	-2.92170062E-5	-2.05039987E-6	-9.53674251E-10
4.15000191E+1	1.00000000E+0	1.00000000E+0	1.00000000E+0	1.00000000E+0	1.00000000E+0	4.00000000E+0	-7.00006261E-2	-3.22105407E-5	-3.99977684E-1	-1.70469283E-9	4.15000343E+1	1.00000000E+0	1.00000000E+0	1.00000000E+0	1.00000000E+0	1.00000000E+0	4.00000000E+0	-7.00015575E-2	-7.08277294E-5	6.79492985E-7	-7.03334779E-10	4.15000038E+1	1.00000000E+0	1.00000000E+0	1.00000000E+0	1.00000000E+0	1.00000000E+0	4.00000000E+0	-7.00022355E-2	-2.92580135E-5	-1.60932541E-6	-4.41074371E-10
4.16000366E+1	1.00000000E+0	1.00000000E+0	1.00000000E+0	1.00000000E+0	1.00000000E+0	4.00000000E+0	-7.50022754E-2	-3.24180728E-5	-3.99977684E-1	-2.30073915E-9	4.16000671E+1	1.00000000E+0	1.00000000E+0	1.00000000E+0	1.00000000E+0	1.00000000E+0	4.00000000E+0	-7.50033185E-2	-7.08700463E-5	-9.53674316E-7	-9.77516179E-10	4.16000252E+1	1.00000000E+0	1.00000000E+0	1.00000000E+0	1.00000000E+0	1.00000000E+0	4.00000000E+0	-7.50044361E-2	-2.93008106E-5	-1.44243245E-6	-2.02655781E-10
4.17000389E+1	1.00000000E+0	1.00000000E+0	1.00000000E+0	1.00000000E+0	1.00000000E+0	4.00000000E+0	-8.00015926E-2	-3.26249246E-5	-3.99978161E-1	-1.95503236E-9	4.17000313E+1	1.00000000E+0	1.00000000E+0	1.00000000E+0	1.00000000E+0	1.00000000E+0	4.00000000E+0	-8.00029561E-2	-7.09018714E-5	-4.17232513E-7	-3.09944154E-10	4.17000465E+1	1.00000000E+0	1.00000000E+0	1.00000000E+0	1.00000000E+0	1.00000000E+0	4.00000000E+0	-8.00027400E-2	-2.93349040E-5	-6.31809257E-7	-5.96046434E-10
4.18000221E+1	1.00000000E+0	1.00000000E+0	1.00000000E+0	1.00000000E+0	1.00000000E+0	4.00000000E+0	-8.50021467E-2	-3.28356982E-5	-3.99976373E-1	-2.05039963E-9	4.18000412E+1	1.00000000E+0	1.00000000E+0	1.00000000E+0	1.00000000E+0	1.00000000E+0	4.00000000E+0	-8.50014687E-2	-7.09424057E-5	-1.82390215E-6	-2.02655781E-10	4.18000183E+1	1.00000000E+0	1.00000000E+0	1.00000000E+0	1.00000000E+0	1.00000000E+0	4.00000000E+0	-8.50041136E-2	-2.93856865E-5	-1.70469286E-6	-8.94069652E-10
4.19000053E+1	1.00000000E+0	1.00000000E+0	1.00000000E+0	1.00000000E+0	1.00000000E+0	4.00000000E+0	-9.00024921E-2	-3.30456496E-5	-3.99976254E-1	-1.66892999E-9	4.19000664E+1	1.00000000E+0	1.00000000E+0	1.00000000E+0	1.00000000E+0	1.00000000E+0	4.00000000E+0	-9.00001526E-2	-7.09660089E-5	-1.95503230E-6	1.07288359E-10	4.19000053E+1	1.00000000E+0	1.00000000E+0	1.00000000E+0	1.00000000E+0	1.00000000E+0	4.00000000E+0	-9.00033638E-2	-2.94307483E-5	-2.81333928E-6	-8.22544088E-10
4.20000229E+1	1.00000000E+0	1.00000000E+0	1.00000000E+0	1.00000000E+0	1.00000000E+0	4.00000000E+0	-9.50026140E-2	-3.32545023E-5	-3.99976373E-1	-1.62124625E-9	4.20000381E+1	1.00000000E+0	1.00000000E+0	1.00000000E+0	1.00000000E+0	1.00000000E+0	4.00000000E+0	-9.50010419E-2	-7.10128588E-5	-7.74860382E-7	-3.93390653E-10	4.20000191E+1	1.00000000E+0	1.00000000E+0	1.00000000E+0	1.00000000E+0	1.00000000E+0	4.00000000E+0	-9.50047001E-2	-2.94735437E-5	-2.08616257E-6	-5.60283653E-10
4.21000252E+1	1.00000000E+0	1.00000000E+0	1.00000000E+0	1.00000000E+0	1.00000000E+0	4.00000000E+0	-1.00002229E-1	-3.34782344E-5	-3.99977922E-1	-1.41859047E-9	4.21000099E+1	1.00000000E+0	1.00000000E+0	1.00000000E+0	1.00000000E+0	1.00000000E+0	4.00000000E+0	-9.99995247E-2	-7.10512468E-5	-2.44379044E-6	-5.60283653E-10	4.21000137E+1	1.00000000E+0	1.00000000E+0	1.00000000E+0	1.00000000E+0	1.00000000E+0	4.00000000E+0	-1.00004390E-1	-2.95259961E-5	-7.51018547E-7	-7.74860343E-10
4.22000122E+1	1.00000000E+0	1.00000000E+0	1.00000000E+0	1.00000000E+0	1.00000000E+0	4.00000000E+0	-1.05000734E-1	-3.36960547E-5	-3.99975419E-1	-1.53779978E-9	4.22000389E+1	1.00000000E+0	1.00000000E+0	1.00000000E+0	1.00000000E+0	1.00000000E+0	4.00000000E+0	-1.04999065E-1	-7.10915338E-5	-1.27553938E-6	8.34464997E-11	4.22000389E+1	1.00000000E+0	1.00000000E+0	1.00000000E+0	1.00000000E+0	1.00000000E+0	4.00000000E+0	-1.05007410E-1	-2.95845293E-5	-1.10864642E-6	-1.04904174E-9
4.23000526E+1	1.00000000E+0	1.00000000E+0	1.00000000E+0	1.00000000E+0	1.00000000E+0	4.00000000E+0	-1.09990716E-1	-3.39006292E-5	-3.99975896E-1	-2.02655781E-9	4.23000031E+1	1.00000000E+0	1.00000000E+0	1.00000000E+0	1.00000000E+0	1.00000000E+0	4.00000000E+0	-1.09991789E-1	-7.11108514E-5	-2.41994871E-6	7.15255702E-11	4.23000107E+1	1.00000000E+0	1.00000000E+0	1.00000000E+0	1.00000000E+0	1.00000000E+0	4.00000000E+0	-1.09998226E-1	-2.96242251E-5	-2.11000452E-6	-9.65595270E-10
4.24000320E+1	1.00000000E+0	1.00000000E+0	1.00000000E+0	1.00000000E+0	1.00000000E+0	4.00000000E+0	-1.15001082E-1	-3.41310952E-5	-3.99973631E-1	-1.65700909E-9	4.24000702E+1	1.00000000E+0	1.00000000E+0	1.00000000E+0	1.00000000E+0	1.00000000E+0	4.00000000E+0	-1.14999294E-1	-7.11581743E-5	-2.02655792E-6	-8.34464997E-11	4.24000664E+1	1.00000000E+0	1.00000000E+0	1.00000000E+0	1.00000000E+0	1.00000000E+0	4.00000000E+0	-1.15007639E-1	-2.96940816E-5	-2.40802774E-6	-1.10864640E-9
4.25000420E+1	1.00000000E+0	1.00000000E+0	1.00000000E+0	1.00000000E+0	1.00000000E+0	4.00000000E+0	-1.19992852E-1	-3.43358151E-5	-3.99974823E-1	-1.52587887E-9	4.25000114E+1	1.00000000E+0	1.00000000E+0	1.00000000E+0	1.00000000E+0	1.00000000E+0	4.00000000E+0	-1.19990826E-1	-7.11851171E-5	-5.84125530E-7	-5.48362744E-10	4.25000648E+1	1.00000000E+0	1.00000000E+0	1.00000000E+0	1.00000000E+0	1.00000000E+0	4.00000000E+0	-1.19997859E-1	-2.97278184E-5	-1.47819526E-6	-7.98702215E-10
4.26000633E+1	1.00000000E+0	1.00000000E+0	1.00000000E+0	1.00000000E+0	1.00000000E+0	4.00000000E+0	-1.25003099E-1	-3.45655899E-5	-3.99976492E-1	-1.99079508E-9	4.26000214E+1	1.00000000E+0	1.00000000E+0	1.00000000E+0	1.00000000E+0	1.00000000E+0	4.00000000E+0	-1.25001550E-1	-7.12471010E-5	-1.75237653E-6	-4.05311562E-10	4.26000252E+1	1.00000000E+0	1.00000000E+0	1.00000000E+0	1.00000000E+0	1.00000000E+0	4.00000000E+0	-1.25006914E-1	-2.98112645E-5	-2.09808354E-6	-7.86781307E-10
4.27000465E+1	1.00000000E+0	1.00000000E+0	1.00000000E+0	1.00000000E+0	1.00000000E+0	4.00000000E+0	-1.29994869E-1	-3.47753048E-5	-3.99976850E-1	-2.00271599E-9	4.27000580E+1	1.00000000E+0	1.00000000E+0	1.00000000E+0	1.00000000E+0	1.00000000E+0	4.00000000E+0	-1.29993200E-1	-7.12617693E-5	-1.38282780E-6	1.07288359E-10	4.27000694E+1	1.00000000E+0	1.00000000E+0	1.00000000E+0	1.00000000E+0	1.00000000E+0	4.00000000E+0	-1.29995823E-1	-2.98390405E-5	-2.59876265E-6	-6.79492906E-10
4.28000412E+1	1.00000000E+0	1.00000000E+0	1.00000000E+0	1.00000000E+0	1.00000000E+0	4.00000000E+0	-1.35002613E-1	-3.49853872E-5	-3.99975061E-1	-1.60932534E-9	4.28000565E+1	1.00000000E+0	1.00000000E+0	1.00000000E+0	1.00000000E+0	1.00000000E+0	4.00000000E+0	-1.35001779E-1	-7.13262561E-5	-2.46763238E-6	-5.48362744E-10	4.28000450E+1	1.00000000E+0	1.00000000E+0	1.00000000E+0	1.00000000E+0	1.00000000E+0	4.00000000E+0	-1.35005832E-1	-2.99028179E-5	-2.61068340E-6	-3.93390653E-10
4.29000015E+1	1.00000000E+0	1.00000000E+0	1.00000000E+0	1.00000000E+0	1.00000000E+0	4.00000000E+0	-1.39993310E-1	-3.51743802E-5	-3.99976492E-1	-1.33514400E-9	4.29000473E+1	1.00000000E+0	1.00000000E+0	1.00000000E+0	1.00000000E+0	1.00000000E+0	4.00000000E+0	-1.39993668E-1	-7.13363916E-5	-1.57356260E-6	-8.34464997E-11	4.29000053E+1	1.00000000E+0	1.00000000E+0	1.00000000E+0	1.00000000E+0	1.00000000E+0	4.00000000E+0	-1.39997005E-1	-2.99338117E-5	-2.82526025E-6	-1.14440912E-9
4.30000496E+1	1.00000000E+0	1.00000000E+0	1.00000000E+0	1.00000000E+0	1.00000000E+0	4.00000000E+0	-1.44982100E-1	-3.53647592E-5	-3.99974942E-1	-8.46385961E-10	4.30000191E+1	1.00000000E+0	1.00000000E+0	1.00000000E+0	1.00000000E+0	1.00000000E+0	4.00000000E+0	-1.44986868E-1	-7.13933769E-5	-9.05990589E-7	-2.38418563E-10	4.30000038E+1	1.00000000E+0	1.00000000E+0	1.00000000E+0	1.00000000E+0	1.00000000E+0	4.00000000E+0	-1.44987464E-1	-2.99602762E-5	-1.96695328E-6	-5.36441780E-10
4.31000519E+1	1.00000000E+0	1.00000000E+0	1.00000000E+0	1.00000000E+0	1.00000000E+0	4.00000000E+0	-1.49993062E-1	-3.55833763E-5	-3.99972916E-1	-1.34706490E-9	4.31000404E+1	1.00000000E+0	1.00000000E+0	1.00000000E+0	1.00000000E+0	1.00000000E+0	4.00000000E+0	-1.49996638E-1	-7.14353373E-5	-3.33786005E-7	-8.34464997E-10	4.31000366E+1	1.00000000E+0	1.00000000E+0	1.00000000E+0	1.00000000E+0	1.00000000E+0	4.00000000E+0	-1.49997592E-1	-3.00210722E-5	-2.98023224E-6	-5.12599907E-10
4.32000504E+1	1.00000000E+0	1.00000000E+0	1.00000000E+0	1.00000000E+0	1.00000000E+0	4.00000000E+0	-1.54983044E-1	-3.57660756E-5	-3.99974585E-1	-1.68085090E-9	4.32000542E+1	1.00000000E+0	1.00000000E+0	1.00000000E+0	1.00000000E+0	1.00000000E+0	4.00000000E+0	-1.54987097E-1	-7.14719354E-5	9.53674331E-8	-9.17911525E-10	4.32000160E+1	1.00000000E+0	1.00000000E+0	1.00000000E+0	1.00000000E+0	1.00000000E+0	4.00000000E+0	-1.54987931E-1	-3.00630345E-5	-1.54972076E-6	-7.62939434E-10
4.33000412E+1	1.00000000E+0	1.00000000E+0	1.00000000E+0	1.00000000E+0	1.00000000E+0	4.00000000E+0	-1.59992099E-1	-3.59608057E-5	-3.99975419E-1	-1.45435330E-9	4.33000374E+1	1.00000000E+0	1.00000000E+0	1.00000000E+0	1.00000000E+0	1.00000000E+0	4.00000000E+0	-1.59995198E-1	-7.15090064E-5	-4.76837158E-7	-4.41074371E-10	4.33000565E+1	1.00000000E+0	1.00000000E+0	1.00000000E+0	1.00000000E+0	1.00000000E+0	4.00000000E+0	-1.59995556E-1	-3.01082146E-5	-1.69277189E-6	-8.10623124E-10
4.34000664E+1	1.00000000E+0	1.00000000E+0	1.00000000E+0	1.00000000E+0	1.00000000E+0	4.00000000E+0	-1.64984345E-1	-3.61292950E-5	-3.99974346E-1	-1.64508818E-9	4.34000206E+1	1.00000000E+0	1.00000000E+0	1.00000000E+0	1.00000000E+0	1.00000000E+0	4.00000000E+0	-1.64986253E-1	-7.15504939E-5	-2.26497647E-7	-6.91413871E-10	4.34000320E+1	1.00000000E+0	1.00000000E+0	1.00000000E+0	1.00000000E+0	1.00000000E+0	4.00000000E+0	-1.64985538E-1	-3.01296732E-5	-1.68085103E-6	-8.82148743E-10
4.35000381E+1	1.00000000E+0	1.00000000E+0	1.00000000E+0	1.00000000E+0	1.00000000E+0	4.00000000E+0	-1.69993639E-1	-3.63225809E-5	-3.99972320E-1	-1.76429749E-9	4.35000038E+1	1.00000000E+0	1.00000000E+0	1.00000000E+0	1.00000000E+0	1.00000000E+0	4.00000000E+0	-1.69995666E-1	-7.15838687E-5	1.47819526E-6	-1.13248821E-9	4.35000648E+1	1.00000000E+0	1.00000000E+0	1.00000000E+0	1.00000000E+0	1.00000000E+0	4.00000000E+0	-1.69996262E-1	-3.01953569E-5	-1.50203709E-6	-1.27553934E-9
4.36000671E+1	1.00000000E+0	1.00000000E+0	1.00000000E+0	1.00000000E+0	1.00000000E+0	4.00000000E+0	-1.74987078E-1	-3.64742991E-5	-3.99973392E-1	-1.57356261E-9	4.36000481E+1	1.00000000E+0	1.00000000E+0	1.00000000E+0	1.00000000E+0	1.00000000E+0	4.00000000E+0	-1.74986362E-1	-7.16031791E-5	1.19209291E-8	-4.41074371E-10	4.36000023E+1	1.00000000E+0	1.00000000E+0	1.00000000E+0	1.00000000E+0	1.00000000E+0	4.00000000E+0	-1.74987555E-1	-3.02292119E-5	-3.12328348E-6	-7.03334779E-10
4.37000198E+1	1.00000000E+0	1.00000000E+0	1.00000000E+0	1.00000000E+0	1.00000000E+0	4.00000000E+0	-1.79995656E-1	-3.66490967E-5	-3.99973273E-1	-1.22785571E-9	4.37000351E+1	1.00000000E+0	1.00000000E+0	1.00000000E+0	1.00000000E+0	1.00000000E+0	4.00000000E+0	-1.79995418E-1	-7.16418072E-5	3.69548815E-7	-4.41074371E-10	4.37000656E+1	1.00000000E+0	1.00000000E+0	1.00000000E+0	1.00000000E+0	1.00000000E+0	4.00000000E+0	-1.79995537E-1	-3.02743920E-5	-3.67164625E-6	-6.31809216E-10
4.38000031E+1	1.00000000E+0	1.00000000E+0	1.00000000E+0	1.00000000E+0	1.00000000E+0	4.00000000E+0	-1.84986591E-1	-3.68101937E-5	-3.99973631E-1	-1.27553934E-9	4.38000183E+1	1.00000000E+0	1.00000000E+0	1.00000000E+0	1.00000000E+0	1.00000000E+0	4.00000000E+0	-1.84986591E-1	-7.16474096E-5	-4.88758076E-7	-3.45706935E-10	4.38000107E+1	1.00000000E+0	1.00000000E+0	1.00000000E+0	1.00000000E+0	1.00000000E+0	4.00000000E+0	-1.84988379E-1	-3.03158777E-5	-3.58819966E-6	-1.08480447E-9
4.39000206E+1	1.00000000E+0	1.00000000E+0	1.00000000E+0	1.00000000E+0	1.00000000E+0	4.00000000E+0	-1.90002084E-1	-3.69643458E-5	-3.99972320E-1	-1.26361843E-9	4.39000397E+1	1.00000000E+0	1.00000000E+0	1.00000000E+0	1.00000000E+0	1.00000000E+0	4.00000000E+0	-1.89991474E-1	-7.16959257E-5	5.36441803E-7	0.00000000E+0	4.39000397E+1	1.00000000E+0	1.00000000E+0	1.00000000E+0	1.00000000E+0	1.00000000E+0	4.00000000E+0	-1.89994574E-1	-3.03564084E-5	-3.21865082E-6	-7.86781307E-10
4.40000572E+1	1.00000000E+0	1.00000000E+0	1.00000000E+0	1.00000000E+0	1.00000000E+0	4.00000000E+0	-1.94986582E-1	-3.70562084E-5	-3.99975538E-1	-1.34706490E-9	4.40000610E+1	1.00000000E+0	1.00000000E+0	1.00000000E+0	1.00000000E+0	1.00000000E+0	4.00000000E+0	-1.94987297E-1	-7.17048679E-5	3.69548815E-7	-3.21865062E-10	4.40000114E+1	1.00000000E+0	1.00000000E+0	1.00000000E+0	1.00000000E+0	1.00000000E+0	4.00000000E+0	-1.94987297E-1	-3.03909801E-5	-2.26497650E-6	-6.31809216E-10
4.41000366E+1	1.00000000E+0	1.00000000E+0	1.00000000E+0	1.00000000E+0	1.00000000E+0	4.00000000E+0	-1.99998736E-1	-3.71458409E-5	-3.99977207E-1	-1.40666956E-9	4.41000214E+1	1.00000000E+0	1.00000000E+0	1.00000000E+0	1.00000000E+0	1.00000000E+0	4.00000000E+0	-1.99997187E-1	-7.17402727E-5	1.91926961E-6	-2.38418573E-11	4.41000404E+1	1.00000000E+0	1.00000000E+0	1.00000000E+0	1.00000000E+0	1.00000000E+0	4.00000000E+0	-1.99998975E-1	-3.04403311E-5	-3.27825546E-6	-7.27176652E-10
4.42000275E+1	1.00000000E+0	1.00000000E+0	1.00000000E+0	1.00000000E+0	1.00000000E+0	4.00000000E+0	-2.04990625E-1	-3.72054456E-5	-3.99975538E-1	-1.82390203E-9	4.42000160E+1	1.00000000E+0	1.00000000E+0	1.00000000E+0	1.00000000E+0	1.00000000E+0	4.00000000E+0	-2.04989552E-1	-7.17585135E-5	1.46627428E-6	0.00000000E+0	4.42000198E+1	1.00000000E+0	1.00000000E+0	1.00000000E+0	1.00000000E+0	1.00000000E+0	4.00000000E+0	-2.04990029E-1	-3.04588102E-5	-1.27553938E-6	-6.43730125E-10
4.43000259E+1	1.00000000E+0	1.00000000E+0	1.00000000E+0	1.00000000E+0	1.00000000E+0	4.00000000E+0	-2.09997296E-1	-3.72711402E-5	-3.99975777E-1	-2.09808348E-9	4.43000298E+1	1.00000000E+0	1.00000000E+0	1.00000000E+0	1.00000000E+0	1.00000000E+0	4.00000000E+0	-2.09994674E-1	-7.17707881E-5	7.62939464E-7	-1.31130218E-10	4.43000259E+1	1.00000000E+0	1.00000000E+0	1.00000000E+0	1.00000000E+0	1.00000000E+0	4.00000000E+0	-2.09996581E-1	-3.05007707E-5	-1.12056739E-6	-9.89437088E-10
4.44000015E+1	1.00000000E+0	1.00000000E+0	1.00000000E+0	1.00000000E+0	1.00000000E+0	4.00000000E+0	-2.14988708E-1	-3.72980830E-5	-3.99976134E-1	-1.88350668E-9	4.44000244E+1	1.00000000E+0	1.00000000E+0	1.00000000E+0	1.00000000E+0	1.00000000E+0	4.00000000E+0	-2.14986444E-1	-7.17958246E-5	9.05990589E-7	1.66892999E-10	4.44000320E+1	1.00000000E+0	1.00000000E+0	1.00000000E+0	1.00000000E+0	1.00000000E+0	4.00000000E+0	-2.14988828E-1	-3.05238973E-5	-1.75237653E-6	-7.86781307E-10
4.45000496E+1	1.00000000E+0	1.00000000E+0	1.00000000E+0	1.00000000E+0	1.00000000E+0	4.00000000E+0	-2.19998002E-1	-3.73064613E-5	-3.99978876E-1	-1.31130218E-9	4.45000343E+1	1.00000000E+0	1.00000000E+0	1.00000000E+0	1.00000000E+0	1.00000000E+0	4.00000000E+0	-2.19995260E-1	-7.18122756E-5	1.91926961E-6	-2.14576718E-10	4.45000763E+1	1.00000000E+0	1.00000000E+0	1.00000000E+0	1.00000000E+0	1.00000000E+0	4.00000000E+0	-2.19997644E-1	-3.05609719E-5	-1.75237653E-6	-8.82148743E-10
4.46000710E+1	1.00000000E+0	1.00000000E+0	1.00000000E+0	1.00000000E+0	1.00000000E+0	4.00000000E+0	-2.24988222E-1	-3.72832656E-5	-3.99976969E-1	-1.95503236E-9	4.46000404E+1	1.00000000E+0	1.00000000E+0	1.00000000E+0	1.00000000E+0	1.00000000E+0	4.00000000E+0	-2.24984646E-1	-7.17994044E-5	1.50203709E-6	-5.72204562E-10	4.46000137E+1	1.00000000E+0	1.00000000E+0	1.00000000E+0	1.00000000E+0	1.00000000E+0	4.00000000E+0	-2.24990726E-1	-3.05826688E-5	-9.53674331E-8	-1.21593469E-9
4.47000694E+1	1.00000000E+0	1.00000000E+0	1.00000000E+0	1.00000000E+0	1.00000000E+0	4.00000000E+0	-2.29996443E-1	-3.72303221E-5	-3.99976730E-1	-2.00271599E-9	4.47000427E+1	1.00000000E+0	1.00000000E+0	1.00000000E+0	1.00000000E+0	1.00000000E+0	4.00000000E+0	-2.29993939E-1	-7.18226438E-5	6.07967365E-7	-7.98702215E-10	4.47000313E+1	1.00000000E+0	1.00000000E+0	1.00000000E+0	1.00000000E+0	1.00000000E+0	4.00000000E+0	-2.29998827E-1	-3.06084185E-5	-3.81469732E-7	-1.01327891E-9
4.48000221E+1	1.00000000E+0	1.00000000E+0	1.00000000E+0	1.00000000E+0	1.00000000E+0	4.00000000E+0	-2.34988213E-1	-3.71438255E-5	-3.99975777E-1	-1.83582305E-9	4.48000755E+1	1.00000000E+0	1.00000000E+0	1.00000000E+0	1.00000000E+0	1.00000000E+0	4.00000000E+0	-2.34984398E-1	-7.17861694E-5	2.00271620E-6	-2.62260436E-10	4.48000298E+1	1.00000000E+0	1.00000000E+0	1.00000000E+0	1.00000000E+0	1.00000000E+0	4.00000000E+0	-2.34989882E-1	-3.06149741E-5	6.31809257E-7	-9.89437088E-10
4.49000626E+1	1.00000000E+0	1.00000000E+0	1.00000000E+0	1.00000000E+0	1.00000000E+0	4.00000000E+0	-2.39996195E-1	-3.70343078E-5	-3.99976373E-1	-1.85966487E-9	4.49000168E+1	1.00000000E+0	1.00000000E+0	1.00000000E+0	1.00000000E+0	1.00000000E+0	4.00000000E+0	-2.39994645E-1	-7.18303927E-5	1.47819526E-6	-2.26497640E-10	4.49000244E+1	1.00000000E+0	1.00000000E+0	1.00000000E+0	1.00000000E+0	1.00000000E+0	4.00000000E+0	-2.39998341E-1	-3.06370275E-5	-7.98702274E-7	-1.37090683E-9
4.50000420E+1	1.00000000E+0	1.00000000E+0	1.00000000E+0	1.00000000E+0	1.00000000E+0	4.00000000E+0	-2.44991422E-1	-3.68772598E-5	-3.99975181E-1	-1.68085090E-9	4.50000687E+1	1.00000000E+0	1.00000000E+0	1.00000000E+0	1.00000000E+0	1.00000000E+0	4.00000000E+0	-2.44988799E-1	-7.17810399E-5	1.01327896E-6	1.66892999E-10	4.50000305E+1	1.00000000E+0	1.00000000E+0	1.00000000E+0	1.00000000E+0	1.00000000E+0	4.00000000E+0	-2.44990349E-1	-3.06338079E-5	4.29153459E-7	-1.12056731E-9
4.51000519E+1	1.00000000E+0	1.00000000E+0	1.00000000E+0	1.00000000E+0	1.00000000E+0	4.00000000E+0	-2.50001550E-1	-3.66922613E-5	-3.99976134E-1	-1.56164170E-9	4.51000214E+1	1.00000000E+0	1.00000000E+0	1.00000000E+0	1.00000000E+0	1.00000000E+0	4.00000000E+0	-2.49997139E-1	-7.17927251E-5	1.31130219E-6	6.91413871E-10	4.51000214E+1	1.00000000E+0	1.00000000E+0	1.00000000E+0	1.00000000E+0	1.00000000E+0	4.00000000E+0	-2.50000000E-1	-3.06543116E-5	-1.03712080E-6	-5.36441780E-10
4.52000084E+1	1.00000000E+0	1.00000000E+0	1.00000000E+0	1.00000000E+0	1.00000000E+0	4.00000000E+0	-2.54994750E-1	-3.64454609E-5	-3.99976611E-1	-1.94311145E-9	4.52000275E+1	1.00000000E+0	1.00000000E+0	1.00000000E+0	1.00000000E+0	1.00000000E+0	4.00000000E+0	-2.54987836E-1	-7.17392031E-5	1.91926961E-6	5.24520871E-10	4.52000542E+1	1.00000000E+0	1.00000000E+0	1.00000000E+0	1.00000000E+0	1.00000000E+0	4.00000000E+0	-2.54991770E-1	-3.06409602E-5	-8.94069672E-7	-1.09672549E-9
4.53000412E+1	1.00000000E+0	1.00000000E+0	1.00000000E+0	1.00000000E+0	1.00000000E+0	4.00000000E+0	-2.60002732E-1	-3.61671810E-5	-3.99975300E-1	-2.00271599E-9	4.53000145E+1	1.00000000E+0	1.00000000E+0	1.00000000E+0	1.00000000E+0	1.00000000E+0	4.00000000E+0	-2.59997606E-1	-7.17268049E-5	1.50203709E-6	-1.19209281E-10	4.53000107E+1	1.00000000E+0	1.00000000E+0	1.00000000E+0	1.00000000E+0	1.00000000E+0	4.00000000E+0	-2.60001421E-1	-3.06473994E-5	-1.01327896E-6	-1.00135800E-9
4.54000740E+1	1.00000000E+0	1.00000000E+0	1.00000000E+0	1.00000000E+0	1.00000000E+0	4.00000000E+0	-2.64995575E-1	-3.58270045E-5	-3.99975419E-1	-1.27553934E-9	4.54000740E+1	1.00000000E+0	1.00000000E+0	1.00000000E+0	1.00000000E+0	1.00000000E+0	4.00000000E+0	-2.64988542E-1	-7.16590948E-5	1.78813934E-6	-2.38418563E-10	4.54000015E+1	1.00000000E+0	1.00000000E+0	1.00000000E+0	1.00000000E+0	1.00000000E+0	4.00000000E+0	-2.64991403E-1	-3.06243928E-5	-2.26497647E-7	-4.88758090E-10
4.55000038E+1	1.00000000E+0	1.00000000E+0	1.00000000E+0	1.00000000E+0	1.00000000E+0	4.00000000E+0	-2.70004034E-1	-3.54527328E-5	-3.99975300E-1	-1.77621839E-9	4.55000763E+1	1.00000000E+0	1.00000000E+0	1.00000000E+0	1.00000000E+0	1.00000000E+0	4.00000000E+0	-2.69997001E-1	-7.16149807E-5	2.81333928E-6	-2.50339499E-10	4.55000725E+1	1.00000000E+0	1.00000000E+0	1.00000000E+0	1.00000000E+0	1.00000000E+0	4.00000000E+0	-2.70000815E-1	-3.06159272E-5	1.07288365E-7	-9.29832433E-10
4.56000671E+1	1.00000000E+0	1.00000000E+0	1.00000000E+0	1.00000000E+0	1.00000000E+0	4.00000000E+0	-2.74996519E-1	-3.50155096E-5	-3.99973512E-1	-1.81198112E-9	4.56000557E+1	1.00000000E+0	1.00000000E+0	1.00000000E+0	1.00000000E+0	1.00000000E+0	4.00000000E+0	-2.74988532E-1	-7.15411952E-5	1.93119058E-6	1.90734858E-10	4.56000595E+1	1.00000000E+0	1.00000000E+0	1.00000000E+0	1.00000000E+0	1.00000000E+0	4.00000000E+0	-2.74992585E-1	-3.05894646E-5	-4.88758076E-7	-7.62939434E-10
4.57000389E+1	1.00000000E+0	1.00000000E+0	1.00000000E+0	1.00000000E+0	1.00000000E+0	4.00000000E+0	-2.80004859E-1	-3.45508342E-5	-3.99974585E-1	-1.70469283E-9	4.57000084E+1	1.00000000E+0	1.00000000E+0	1.00000000E+0	1.00000000E+0	1.00000000E+0	4.00000000E+0	-2.79996991E-1	-7.14794442E-5	2.16960916E-6	-2.38418573E-11	4.57000046E+1	1.00000000E+0	1.00000000E+0	1.00000000E+0	1.00000000E+0	1.00000000E+0	4.00000000E+0	-2.80002952E-1	-3.05758731E-5	7.39097629E-7	-6.07967343E-10
4.58000412E+1	1.00000000E+0	1.00000000E+0	1.00000000E+0	1.00000000E+0	1.00000000E+0	4.00000000E+0	-2.84993529E-1	-3.40095976E-5	-3.99976850E-1	-1.41859047E-9	4.58000755E+1	1.00000000E+0	1.00000000E+0	1.00000000E+0	1.00000000E+0	1.00000000E+0	4.00000000E+0	-2.84988761E-1	-7.13646441E-5	5.00679050E-7	-5.60283653E-10	4.58000412E+1	1.00000000E+0	1.00000000E+0	1.00000000E+0	1.00000000E+0	1.00000000E+0	4.00000000E+0	-2.84990907E-1	-3.05284266E-5	2.86102306E-7	-6.31809216E-10
4.59000435E+1	1.00000000E+0	1.00000000E+0	1.00000000E+0	1.00000000E+0	1.00000000E+0	4.00000000E+0	-2.89987922E-1	-3.34321267E-5	-3.99976730E-1	-1.63316727E-9	4.59000320E+1	1.00000000E+0	1.00000000E+0	1.00000000E+0	1.00000000E+0	1.00000000E+0	4.00000000E+0	-2.89981365E-1	-7.12468682E-5	2.38418579E-7	-2.98023217E-10	4.59000092E+1	1.00000000E+0	1.00000000E+0	1.00000000E+0	1.00000000E+0	1.00000000E+0	4.00000000E+0	-2.89985061E-1	-3.04837249E-5	-1.00135810E-6	-8.46385961E-10
4.60000648E+1	1.00000000E+0	1.00000000E+0	1.00000000E+0	1.00000000E+0	1.00000000E+0	4.00000000E+0	-2.94997334E-1	-3.28126553E-5	-3.99979234E-1	-1.75237647E-9	4.60000153E+1	1.00000000E+0	1.00000000E+0	1.00000000E+0	1.00000000E+0	1.00000000E+0	4.00000000E+0	-2.94990420E-1	-7.11396933E-5	-6.67572010E-7	-3.09944154E-10	4.60000114E+1	1.00000000E+0	1.00000000E+0	1.00000000E+0	1.00000000E+0	1.00000000E+0	4.00000000E+0	-2.94993043E-1	-3.04496298E-5	-1.90734863E-6	-1.02519981E-9
4.61000214E+1	1.00000000E+0	1.00000000E+0	1.00000000E+0	1.00000000E+0	1.00000000E+0	4.00000000E+0	-2.99988747E-1	-3.21497682E-5	-3.99976969E-1	-1.18017196E-9	4.61000595E+1	1.00000000E+0	1.00000000E+0	1.00000000E+0	1.00000000E+0	1.00000000E+0	4.00000000E+0	-2.99979568E-1	-7.09989108E-5	-5.24520885E-7	-6.43730125E-10	4.61000481E+1	1.00000000E+0	1.00000000E+0	1.00000000E+0	1.00000000E+0	1.00000000E+0	4.00000000E+0	-2.99985766E-1	-3.03883571E-5	-5.60283695E-7	-1.33514400E-9
4.62000389E+1	1.00000000E+0	1.00000000E+0	1.00000000E+0	1.00000000E+0	1.00000000E+0	4.00000000E+0	-3.04996014E-1	-3.14529643E-5	-3.99978638E-1	-1.29938127E-9	4.62000313E+1	1.00000000E+0	1.00000000E+0	1.00000000E+0	1.00000000E+0	1.00000000E+0	4.00000000E+0	-3.04988503E-1	-7.08422667E-5	-2.02655792E-6	-5.96046407E-11	4.62000313E+1	1.00000000E+0	1.00000000E+0	1.00000000E+0	1.00000000E+0	1.00000000E+0	4.00000000E+0	-3.04993868E-1	-3.03391225E-5	-2.62260443E-7	-6.67571998E-10
4.63000603E+1	1.00000000E+0	1.00000000E+0	1.00000000E+0	1.00000000E+0	1.00000000E+0	4.00000000E+0	-3.09988260E-1	-3.07132723E-5	-3.99978995E-1	-1.90734850E-9	4.63000298E+1	1.00000000E+0	1.00000000E+0	1.00000000E+0	1.00000000E+0	1.00000000E+0	4.00000000E+0	-3.09979200E-1	-7.06681021E-5	-1.23977668E-6	-6.19888307E-10	4.63000679E+1	1.00000000E+0	1.00000000E+0	1.00000000E+0	1.00000000E+0	1.00000000E+0	4.00000000E+0	-3.09986472E-1	-3.02623521E-5	-7.15255737E-7	-4.29153435E-10
4.64000702E+1	1.00000000E+0	1.00000000E+0	1.00000000E+0	1.00000000E+0	1.00000000E+0	4.00000000E+0	-3.14995050E-1	-2.99513813E-5	-3.99979234E-1	-1.83582305E-9	4.64000015E+1	1.00000000E+0	1.00000000E+0	1.00000000E+0	1.00000000E+0	1.00000000E+0	4.00000000E+0	-3.14987421E-1	-7.04739141E-5	0.00000000E+0	3.45706935E-10	4.64000511E+1	1.00000000E+0	1.00000000E+0	1.00000000E+0	1.00000000E+0	1.00000000E+0	4.00000000E+0	-3.14995408E-1	-3.02019125E-5	-1.90734866E-7	-1.14440912E-9
4.65000153E+1	1.00000000E+0	1.00000000E+0	1.00000000E+0	1.00000000E+0	1.00000000E+0	4.00000000E+0	-3.19987893E-1	-2.91603192E-5	-3.99978757E-1	-1.51395796E-9	4.65000229E+1	1.00000000E+0	1.00000000E+0	1.00000000E+0	1.00000000E+0	1.00000000E+0	4.00000000E+0	-3.19979787E-1	-7.02462203E-5	-2.50339525E-7	3.33785999E-10	4.65000153E+1	1.00000000E+0	1.00000000E+0	1.00000000E+0	1.00000000E+0	1.00000000E+0	4.00000000E+0	-3.19986820E-1	-3.01134605E-5	-5.24520885E-7	-1.49011603E-9
4.66000099E+1	1.00000000E+0	1.00000000E+0	1.00000000E+0	1.00000000E+0	1.00000000E+0	4.00000000E+0	-3.24995995E-1	-2.83560621E-5	-3.99977922E-1	-1.75237647E-9	4.66000443E+1	1.00000000E+0	1.00000000E+0	1.00000000E+0	1.00000000E+0	1.00000000E+0	4.00000000E+0	-3.24990392E-1	-7.00200835E-5	-1.23977668E-6	2.50339499E-10	4.66000481E+1	1.00000000E+0	1.00000000E+0	1.00000000E+0	1.00000000E+0	1.00000000E+0	4.00000000E+0	-3.24994683E-1	-3.00278680E-5	-7.51018547E-7	-1.51395796E-9
4.67000237E+1	1.00000000E+0	1.00000000E+0	1.00000000E+0	1.00000000E+0	1.00000000E+0	4.00000000E+0	-3.29986930E-1	-2.75310267E-5	-3.99977565E-1	-1.75237647E-9	4.67000275E+1	1.00000000E+0	1.00000000E+0	1.00000000E+0	1.00000000E+0	1.00000000E+0	4.00000000E+0	-3.29980254E-1	-6.97451833E-5	-1.34706499E-6	3.57627872E-10	4.67000275E+1	1.00000000E+0	1.00000000E+0	1.00000000E+0	1.00000000E+0	1.00000000E+0	4.00000000E+0	-3.29983711E-1	-2.99266594E-5	-1.12056739E-6	-1.07288356E-9
4.68000374E+1	1.00000000E+0	1.00000000E+0	1.00000000E+0	1.00000000E+0	1.00000000E+0	4.00000000E+0	-3.34993839E-1	-2.67056821E-5	-3.99979115E-1	-1.51395796E-9	4.68000488E+1	1.00000000E+0	1.00000000E+0	1.00000000E+0	1.00000000E+0	1.00000000E+0	4.00000000E+0	-3.34987521E-1	-6.94574119E-5	-8.46385944E-7	2.50339499E-10	4.68000374E+1	1.00000000E+0	1.00000000E+0	1.00000000E+0	1.00000000E+0	1.00000000E+0	4.00000000E+0	-3.34993720E-1	-2.98235427E-5	-1.69277189E-6	-2.26497640E-10
4.69000359E+1	1.00000000E+0	1.00000000E+0	1.00000000E+0	1.00000000E+0	1.00000000E+0	4.00000000E+0	-3.39987040E-1	-2.58735527E-5	-3.99979830E-1	-1.60932534E-9	4.69000702E+1	1.00000000E+0	1.00000000E+0	1.00000000E+0	1.00000000E+0	1.00000000E+0	4.00000000E+0	-3.39980602E-1	-6.91505702E-5	2.38418579E-7	3.81469717E-10	4.69000626E+1	1.00000000E+0	1.00000000E+0	1.00000000E+0	1.00000000E+0	1.00000000E+0	4.00000000E+0	-3.39986444E-1	-2.96965845E-5	-1.64508822E-6	-1.18017196E-9
4.70000610E+1	1.00000000E+0	1.00000000E+0	1.00000000E+0	1.00000000E+0	1.00000000E+0	4.00000000E+0	-3.44995975E-1	-2.50472185E-5	-3.99979591E-1	-1.57356261E-9	4.70000153E+1	1.00000000E+0	1.00000000E+0	1.00000000E+0	1.00000000E+0	1.00000000E+0	4.00000000E+0	-3.44990134E-1	-6.88151122E-5	-1.18017203E-6	4.76837125E-10	4.70000420E+1	1.00000000E+0	1.00000000E+0	1.00000000E+0	1.00000000E+0	1.00000000E+0	4.00000000E+0	-3.44993830E-1	-2.95681966E-5	-2.59876265E-6	-9.89437088E-10
4.71000023E+1	1.00000000E+0	1.00000000E+0	1.00000000E+0	1.00000000E+0	1.00000000E+0	4.00000000E+0	-3.49986553E-1	-2.42236492E-5	-3.99978638E-1	-1.94311145E-9	4.71000252E+1	1.00000000E+0	1.00000000E+0	1.00000000E+0	1.00000000E+0	1.00000000E+0	4.00000000E+0	-3.49980712E-1	-6.84502156E-5	-6.19888340E-7	5.48362744E-10	4.71000443E+1	1.00000000E+0	1.00000000E+0	1.00000000E+0	1.00000000E+0	1.00000000E+0	4.00000000E+0	-3.49986672E-1	-2.94127476E-5	-2.18153014E-6	-1.35898581E-9
4.72000465E+1	1.00000000E+0	1.00000000E+0	1.00000000E+0	1.00000000E+0	1.00000000E+0	4.00000000E+0	-3.54993820E-1	-2.34205600E-5	-3.99977684E-1	-1.59740443E-9	4.72000389E+1	1.00000000E+0	1.00000000E+0	1.00000000E+0	1.00000000E+0	1.00000000E+0	4.00000000E+0	-3.54987621E-1	-6.80617159E-5	-3.81469732E-7	-7.15255702E-11	4.72000046E+1	1.00000000E+0	1.00000000E+0	1.00000000E+0	1.00000000E+0	1.00000000E+0	4.00000000E+0	-3.54993463E-1	-2.92531258E-5	-1.87158582E-6	-1.18017196E-9
4.73000336E+1	1.00000000E+0	1.00000000E+0	1.00000000E+0	1.00000000E+0	1.00000000E+0	4.00000000E+0	-3.59986305E-1	-2.26236698E-5	-3.99979353E-1	-1.60932534E-9	4.73000107E+1	1.00000000E+0	1.00000000E+0	1.00000000E+0	1.00000000E+0	1.00000000E+0	4.00000000E+0	-3.59977603E-1	-6.76177806E-5	-3.09944170E-7	-2.26497640E-10	4.73000679E+1	1.00000000E+0	1.00000000E+0	1.00000000E+0	1.00000000E+0	1.00000000E+0	4.00000000E+0	-3.59983802E-1	-2.90552398E-5	-8.10623192E-7	-1.33514400E-9
4.74000206E+1	1.00000000E+0	1.00000000E+0	1.00000000E+0	1.00000000E+0	1.00000000E+0	4.00000000E+0	-3.64996076E-1	-2.18513123E-5	-3.99978042E-1	-1.78813930E-9	4.74000053E+1	1.00000000E+0	1.00000000E+0	1.00000000E+0	1.00000000E+0	1.00000000E+0	4.00000000E+0	-3.64986897E-1	-6.71793241E-5	-9.53674331E-8	4.52995280E-10	4.74000053E+1	1.00000000E+0	1.00000000E+0	1.00000000E+0	1.00000000E+0	1.00000000E+0	4.00000000E+0	-3.64994764E-1	-2.88605697E-5	-1.12056739E-6	-5.12599907E-10
4.75000420E+1	1.00000000E+0	1.00000000E+0	1.00000000E+0	1.00000000E+0	1.00000000E+0	4.00000000E+0	-3.69986415E-1	-2.10965991E-5	-3.99978757E-1	-1.16825105E-9	4.75000191E+1	1.00000000E+0	1.00000000E+0	1.00000000E+0	1.00000000E+0	1.00000000E+0	4.00000000E+0	-3.69979739E-1	-6.66717315E-5	9.41753399E-7	3.21865062E-10	4.75000343E+1	1.00000000E+0	1.00000000E+0	1.00000000E+0	1.00000000E+0	1.00000000E+0	4.00000000E+0	-3.69986296E-1	-2.86102313E-5	-8.58306919E-7	-1.10864640E-9
4.76000061E+1	1.00000000E+0	1.00000000E+0	1.00000000E+0	1.00000000E+0	1.00000000E+0	4.00000000E+0	-3.74993443E-1	-2.03629497E-5	-3.99976969E-1	-1.50203705E-9	4.76000404E+1	1.00000000E+0	1.00000000E+0	1.00000000E+0	1.00000000E+0	1.00000000E+0	4.00000000E+0	-3.74988675E-1	-6.61667582E-5	5.36441803E-7	-1.31130218E-10	4.76000595E+1	1.00000000E+0	1.00000000E+0	1.00000000E+0	1.00000000E+0	1.00000000E+0	4.00000000E+0	-3.74994159E-1	-2.83498775E-5	-8.22544109E-7	-1.33514400E-9
4.77000618E+1	1.00000000E+0	1.00000000E+0	1.00000000E+0	1.00000000E+0	1.00000000E+0	4.00000000E+0	-3.79984736E-1	-1.96507681E-5	-3.99977446E-1	-1.43051149E-9	4.77000542E+1	1.00000000E+0	1.00000000E+0	1.00000000E+0	1.00000000E+0	1.00000000E+0	4.00000000E+0	-3.79979610E-1	-6.56092234E-5	2.15768819E-6	8.34464997E-11	4.77000237E+1	1.00000000E+0	1.00000000E+0	1.00000000E+0	1.00000000E+0	1.00000000E+0	4.00000000E+0	-3.79986763E-1	-2.80481581E-5	-1.28746035E-6	-1.04904174E-9
4.78000221E+1	1.00000000E+0	1.00000000E+0	1.00000000E+0	1.00000000E+0	1.00000000E+0	4.00000000E+0	-3.84995461E-1	-1.89685106E-5	-3.99977446E-1	-9.65595270E-10	4.78000717E+1	1.00000000E+0	1.00000000E+0	1.00000000E+0	1.00000000E+0	1.00000000E+0	4.00000000E+0	-3.84991527E-1	-6.50370130E-5	1.59740455E-6	1.66892999E-10	4.78000183E+1	1.00000000E+0	1.00000000E+0	1.00000000E+0	1.00000000E+0	1.00000000E+0	4.00000000E+0	-3.84997249E-1	-2.77204526E-5	-8.58306919E-7	-5.84125526E-10
4.79000740E+1	1.00000000E+0	1.00000000E+0	1.00000000E+0	1.00000000E+0	1.00000000E+0	4.00000000E+0	-3.89987469E-1	-1.83079719E-5	-3.99977088E-1	-1.22785571E-9	4.79000053E+1	1.00000000E+0	1.00000000E+0	1.00000000E+0	1.00000000E+0	1.00000000E+0	4.00000000E+0	-3.89982224E-1	-6.44130705E-5	6.79492985E-7	1.66892999E-10	4.79000740E+1	1.00000000E+0	1.00000000E+0	1.00000000E+0	1.00000000E+0	1.00000000E+0	4.00000000E+0	-3.89989972E-1	-2.73336191E-5	4.17232513E-7	-1.29938127E-9
4.80000687E+1	1.00000000E+0	1.00000000E+0	1.00000000E+0	1.00000000E+0	1.00000000E+0	4.00000000E+0	-3.94996643E-1	-1.76505437E-5	-3.99980783E-1	-6.67571998E-10	4.80000496E+1	1.00000000E+0	1.00000000E+0	1.00000000E+0	1.00000000E+0	1.00000000E+0	4.00000000E+0	-3.94992590E-1	-6.37520570E-5	1.35898597E-6	1.43051140E-10	4.80000687E+1	1.00000000E+0	1.00000000E+0	1.00000000E+0	1.00000000E+0	1.00000000E+0	4.00000000E+0	-3.94997239E-1	-2.69268767E-5	2.14576730E-7	-7.39097561E-10
4.81000633E+1	1.00000000E+0	1.00000000E+0	1.00000000E+0	1.00000000E+0	1.00000000E+0	4.00000000E+0	-3.99986744E-1	-1.70607436E-5	-3.99981022E-1	-7.86781307E-10	4.81000443E+1	1.00000000E+0	1.00000000E+0	1.00000000E+0	1.00000000E+0	1.00000000E+0	4.00000000E+0	-3.99985909E-1	-6.30528957E-5	6.43730175E-7	3.93390653E-10	4.81000671E+1	1.00000000E+0	1.00000000E+0	1.00000000E+0	1.00000000E+0	1.00000000E+0	4.00000000E+0	-3.99989128E-1	-2.64593382E-5	2.98023224E-7	-1.23977661E-9
4.82000732E+1	1.00000000E+0	1.00000000E+0	1.00000000E+0	1.00000000E+0	1.00000000E+0	4.00000000E+0	-4.04994845E-1	-1.64973608E-5	-3.99979949E-1	-7.27176652E-10	4.82000542E+1	1.00000000E+0	1.00000000E+0	1.00000000E+0	1.00000000E+0	1.00000000E+0	4.00000000E+0	-4.04993534E-1	-6.23148735E-5	4.52995295E-7	3.57627872E-10	4.82000084E+1	1.00000000E+0	1.00000000E+0	1.00000000E+0	1.00000000E+0	1.00000000E+0	4.00000000E+0	-4.04998541E-1	-2.59706994E-5	-1.90734866E-7	-1.58548352E-9
4.83000374E+1	1.00000000E+0	1.00000000E+0	1.00000000E+0	1.00000000E+0	1.00000000E+0	4.00000000E+0	-4.09985542E-1	-1.59523952E-5	-3.99979472E-1	-8.94069652E-10	4.83000450E+1	1.00000000E+0	1.00000000E+0	1.00000000E+0	1.00000000E+0	1.00000000E+0	4.00000000E+0	-4.09985900E-1	-6.15335739E-5	-5.96046448E-7	4.76837146E-11	4.83000526E+1	1.00000000E+0	1.00000000E+0	1.00000000E+0	1.00000000E+0	1.00000000E+0	4.00000000E+0	-4.09989834E-1	-2.54231709E-5	-2.38418579E-7	-1.21593469E-9
4.84000626E+1	1.00000000E+0	1.00000000E+0	1.00000000E+0	1.00000000E+0	1.00000000E+0	4.00000000E+0	-4.14994478E-1	-1.54345398E-5	-3.99981141E-1	-1.20401378E-9	4.84000206E+1	1.00000000E+0	1.00000000E+0	1.00000000E+0	1.00000000E+0	1.00000000E+0	4.00000000E+0	-4.14992929E-1	-6.07131733E-5	3.45706951E-7	4.41074371E-10	4.84000282E+1	1.00000000E+0	1.00000000E+0	1.00000000E+0	1.00000000E+0	1.00000000E+0	4.00000000E+0	-4.14999485E-1	-2.48489396E-5	3.09944170E-7	-1.20401378E-9
4.85000381E+1	1.00000000E+0	1.00000000E+0	1.00000000E+0	1.00000000E+0	1.00000000E+0	4.00000000E+0	-4.19987917E-1	-1.49360649E-5	-3.99979234E-1	-1.23977661E-9	4.85000153E+1	1.00000000E+0	1.00000000E+0	1.00000000E+0	1.00000000E+0	1.00000000E+0	4.00000000E+0	-4.19990301E-1	-5.98343649E-5	-2.14576730E-7	-9.53674292E-11	4.85000153E+1	1.00000000E+0	1.00000000E+0	1.00000000E+0	1.00000000E+0	1.00000000E+0	4.00000000E+0	-4.19989467E-1	-2.42301230E-5	-1.23977668E-6	-1.07288356E-9
4.86000366E+1	1.00000000E+0	1.00000000E+0	1.00000000E+0	1.00000000E+0	1.00000000E+0	4.00000000E+0	-4.24994946E-1	-1.44661544E-5	-3.99979115E-1	-1.28746025E-9	4.86000710E+1	1.00000000E+0	1.00000000E+0	1.00000000E+0	1.00000000E+0	1.00000000E+0	4.00000000E+0	-4.24992204E-1	-5.89157353E-5	7.15255737E-7	2.62260436E-10	4.86000557E+1	1.00000000E+0	1.00000000E+0	1.00000000E+0	1.00000000E+0	1.00000000E+0	4.00000000E+0	-4.25002217E-1	-2.35860352E-5	-1.06096275E-6	-6.55651089E-10
4.87000732E+1	1.00000000E+0	1.00000000E+0	1.00000000E+0	1.00000000E+0	1.00000000E+0	4.00000000E+0	-4.29987907E-1	-1.40144821E-5	-3.99978280E-1	-1.47819512E-9	4.87000008E+1	1.00000000E+0	1.00000000E+0	1.00000000E+0	1.00000000E+0	1.00000000E+0	4.00000000E+0	-4.29984331E-1	-5.79482330E-5	1.43051147E-6	1.19209281E-10	4.87000694E+1	1.00000000E+0	1.00000000E+0	1.00000000E+0	1.00000000E+0	1.00000000E+0	4.00000000E+0	-4.29992557E-1	-2.29057077E-5	-1.27553938E-6	-1.37090683E-9
4.88000374E+1	1.00000000E+0	1.00000000E+0	1.00000000E+0	1.00000000E+0	1.00000000E+0	4.00000000E+0	-4.34980035E-1	-1.35872124E-5	-3.99977684E-1	-1.70469283E-9	4.87999992E+1	1.00000000E+0	1.00000000E+0	1.00000000E+0	1.00000000E+0	1.00000000E+0	4.00000000E+0	-4.34978127E-1	-5.69108743E-5	5.96046448E-8	-3.57627851E-11	4.88000298E+1	1.00000000E+0	1.00000000E+0	1.00000000E+0	1.00000000E+0	1.00000000E+0	4.00000000E+0	-4.34985518E-1	-2.22077379E-5	-6.43730175E-7	-9.77516179E-10
4.89000435E+1	1.00000000E+0	1.00000000E+0	1.00000000E+0	1.00000000E+0	1.00000000E+0	4.00000000E+0	-4.39989090E-1	-1.31807446E-5	-3.99977922E-1	-1.21593469E-9	4.89000244E+1	1.00000000E+0	1.00000000E+0	1.00000000E+0	1.00000000E+0	1.00000000E+0	4.00000000E+0	-4.39988017E-1	-5.58352513E-5	-4.76837165E-8	-9.53674292E-11	4.89000664E+1	1.00000000E+0	1.00000000E+0	1.00000000E+0	1.00000000E+0	1.00000000E+0	4.00000000E+0	-4.39993382E-1	-2.15036871E-5	-9.17911564E-7	-7.98702215E-10
4.90000687E+1	1.00000000E+0	1.00000000E+0	1.00000000E+0	1.00000000E+0	1.00000000E+0	4.00000000E+0	-4.44979191E-1	-1.27947924E-5	-3.99977565E-1	-9.53674251E-10	4.90000725E+1	1.00000000E+0	1.00000000E+0	1.00000000E+0	1.00000000E+0	1.00000000E+0	4.00000000E+0	-4.44977760E-1	-5.46910778E-5	-6.91413902E-7	2.98023217E-10	4.90000610E+1	1.00000000E+0	1.00000000E+0	1.00000000E+0	1.00000000E+0	1.00000000E+0	4.00000000E+0	-4.44981456E-1	-2.07816374E-5	-8.34465027E-7	-1.34706490E-9
4.91000366E+1	1.00000000E+0	1.00000000E+0	1.00000000E+0	1.00000000E+0	1.00000000E+0	4.00000000E+0	-4.49988604E-1	-1.24291537E-5	-3.99977088E-1	-1.37090683E-9	4.91000519E+1	1.00000000E+0	1.00000000E+0	1.00000000E+0	1.00000000E+0	1.00000000E+0	4.00000000E+0	-4.49987769E-1	-5.35067338E-5	-1.54972085E-7	1.19209287E-11	4.91000175E+1	1.00000000E+0	1.00000000E+0	1.00000000E+0	1.00000000E+0	1.00000000E+0	4.00000000E+0	-4.49993134E-1	-2.00650702E-5	-5.96046448E-7	-1.47819512E-9
4.92000542E+1	1.00000000E+0	1.00000000E+0	1.00000000E+0	1.00000000E+0	1.00000000E+0	4.00000000E+0	-4.54976916E-1	-1.20798231E-5	-3.99977207E-1	-1.63316727E-9	4.92000008E+1	1.00000000E+0	1.00000000E+0	1.00000000E+0	1.00000000E+0	1.00000000E+0	4.00000000E+0	-4.54977989E-1	-5.22517003E-5	4.05311596E-7	9.53674292E-11	4.92000542E+1	1.00000000E+0	1.00000000E+0	1.00000000E+0	1.00000000E+0	1.00000000E+0	4.00000000E+0	-4.54986453E-1	-1.93439737E-5	-8.34465027E-7	-1.45435330E-9
4.93000679E+1	1.00000000E+0	1.00000000E+0	1.00000000E+0	1.00000000E+0	1.00000000E+0	4.00000000E+0	-4.59989905E-1	-1.17484087E-5	-3.99976134E-1	-1.57356261E-9	4.93000565E+1	1.00000000E+0	1.00000000E+0	1.00000000E+0	1.00000000E+0	1.00000000E+0	4.00000000E+0	-4.59986091E-1	-5.09389647E-5	9.05990589E-7	3.93390653E-10	4.93000603E+1	1.00000000E+0	1.00000000E+0	1.00000000E+0	1.00000000E+0	1.00000000E+0	4.00000000E+0	-4.59993362E-1	-1.86369434E-5	-1.01327896E-6	-1.47819512E-9
4.94000092E+1	1.00000000E+0	1.00000000E+0	1.00000000E+0	1.00000000E+0	1.00000000E+0	4.00000000E+0	-4.64982629E-1	-1.14330169E-5	-3.99977207E-1	-1.37090683E-9	4.94000320E+1	1.00000000E+0	1.00000000E+0	1.00000000E+0	1.00000000E+0	1.00000000E+0	4.00000000E+0	-4.64978576E-1	-4.95784298E-5	4.52995295E-7	2.86102281E-10	4.94000282E+1	1.00000000E+0	1.00000000E+0	1.00000000E+0	1.00000000E+0	1.00000000E+0	4.00000000E+0	-4.64987040E-1	-1.79373037E-5	-1.87158582E-6	-1.74045556E-9
4.95000420E+1	1.00000000E+0	1.00000000E+0	1.00000000E+0	1.00000000E+0	1.00000000E+0	4.00000000E+0	-4.69993472E-1	-1.11369845E-5	-3.99975419E-1	-7.03334779E-10	4.95000687E+1	1.00000000E+0	1.00000000E+0	1.00000000E+0	1.00000000E+0	1.00000000E+0	4.00000000E+0	-4.69987392E-1	-4.81702118E-5	6.79492985E-7	3.69548780E-10	4.95000725E+1	1.00000000E+0	1.00000000E+0	1.00000000E+0	1.00000000E+0	1.00000000E+0	4.00000000E+0	-4.69994426E-1	-1.72562613E-5	-1.99079523E-6	-1.37090683E-9
4.96000633E+1	1.00000000E+0	1.00000000E+0	1.00000000E+0	1.00000000E+0	1.00000000E+0	4.00000000E+0	-4.74983573E-1	-1.08459590E-5	-3.99975777E-1	-9.53674251E-10	4.96000290E+1	1.00000000E+0	1.00000000E+0	1.00000000E+0	1.00000000E+0	1.00000000E+0	4.00000000E+0	-4.74979520E-1	-4.67184800E-5	9.89437126E-7	-1.43051140E-10	4.96000328E+1	1.00000000E+0	1.00000000E+0	1.00000000E+0	1.00000000E+0	1.00000000E+0	4.00000000E+0	-4.74987388E-1	-1.65914298E-5	-3.20672984E-6	-1.40666956E-9
4.97000656E+1	1.00000000E+0	1.00000000E+0	1.00000000E+0	1.00000000E+0	1.00000000E+0	4.00000000E+0	-4.79994535E-1	-1.05766767E-5	-3.99977684E-1	-7.15255744E-10	4.97000732E+1	1.00000000E+0	1.00000000E+0	1.00000000E+0	1.00000000E+0	1.00000000E+0	4.00000000E+0	-4.79989648E-1	-4.52352797E-5	1.38282780E-6	1.07288359E-10	4.97000008E+1	1.00000000E+0	1.00000000E+0	1.00000000E+0	1.00000000E+0	1.00000000E+0	4.00000000E+0	-4.79997635E-1	-1.59507999E-5	-3.01599516E-6	-9.89437088E-10
4.98000374E+1	1.00000000E+0	1.00000000E+0	1.00000000E+0	1.00000000E+0	1.00000000E+0	4.00000000E+0	-4.84985113E-1	-1.03201983E-5	-3.99979234E-1	-1.71661374E-9	4.98000183E+1	1.00000000E+0	1.00000000E+0	1.00000000E+0	1.00000000E+0	1.00000000E+0	4.00000000E+0	-4.84979987E-1	-4.37222734E-5	1.49011612E-6	2.26497640E-10	4.98000145E+1	1.00000000E+0	1.00000000E+0	1.00000000E+0	1.00000000E+0	1.00000000E+0	4.00000000E+0	-4.84987736E-1	-1.53327001E-5	-2.22921381E-6	-9.65595270E-10
4.99000359E+1	1.00000000E+0	1.00000000E+0	1.00000000E+0	1.00000000E+0	1.00000000E+0	4.00000000E+0	-4.89994168E-1	-1.00720526E-5	-3.99978399E-1	-1.47819512E-9	4.99000397E+1	1.00000000E+0	1.00000000E+0	1.00000000E+0	1.00000000E+0	1.00000000E+0	4.00000000E+0	-4.89990234E-1	-4.22030716E-5	1.76429751E-6	-1.54972077E-10	4.99000397E+1	1.00000000E+0	1.00000000E+0	1.00000000E+0	1.00000000E+0	1.00000000E+0	4.00000000E+0	-4.89997029E-1	-1.47399905E-5	-2.56299973E-6	-5.24520871E-10
5.00000687E+1	1.00000000E+0	1.00000000E+0	1.00000000E+0	1.00000000E+0	1.00000000E+0	4.00000000E+0	-4.94985104E-1	-9.83598238E-6	-3.99980545E-1	-1.51395796E-9	5.00000572E+1	1.00000000E+0	1.00000000E+0	1.00000000E+0	1.00000000E+0	1.00000000E+0	4.00000000E+0	-4.94982481E-1	-4.06706349E-5	1.43051147E-6	-7.15255702E-11	5.00000038E+1	1.00000000E+0	1.00000000E+0	1.00000000E+0	1.00000000E+0	1.00000000E+0	4.00000000E+0	-4.94987607E-1	-1.41725550E-5	-2.63452534E-6	-4.88758090E-10
5.01000748E+1	1.00000000E+0	1.00000000E+0	1.00000000E+0	1.00000000E+0	1.00000000E+0	4.00000000E+0	-4.99993563E-1	-9.61114165E-6	-3.99977207E-1	-1.29938127E-9	5.01000404E+1	1.00000000E+0	1.00000000E+0	1.00000000E+0	1.00000000E+0	1.00000000E+0	4.00000000E+0	-4.99987960E-1	-3.91572721E-5	2.98023224E-6	3.81469717E-10	5.01000137E+1	1.00000000E+0	1.00000000E+0	1.00000000E+0	1.00000000E+0	1.00000000E+0	4.00000000E+0	-4.99993563E-1	-1.36315830E-5	-3.03983688E-6	-8.22544088E-10
5.02000694E+1	1.00000000E+0	1.00000000E+0	1.00000000E+0	1.00000000E+0	1.00000000E+0	4.00000000E+0	-5.04985332E-1	-9.39396614E-6	-3.99977684E-1	-1.19209287E-9	5.02000427E+1	1.00000000E+0	1.00000000E+0	1.00000000E+0	1.00000000E+0	1.00000000E+0	4.00000000E+0	-5.04980206E-1	-3.76551179E-5	2.40802774E-6	5.72204562E-10	5.02000580E+1	1.00000000E+0	1.00000000E+0	1.00000000E+0	1.00000000E+0	1.00000000E+0	4.00000000E+0	-5.04983902E-1	-1.31150491E-5	-2.87294392E-6	-5.96046434E-10
5.03000641E+1	1.00000000E+0	1.00000000E+0	1.00000000E+0	1.00000000E+0	1.00000000E+0	4.00000000E+0	-5.09993672E-1	-9.18828209E-6	-3.99976611E-1	-9.05990560E-10	5.03000717E+1	1.00000000E+0	1.00000000E+0	1.00000000E+0	1.00000000E+0	1.00000000E+0	4.00000000E+0	-5.09990215E-1	-3.61843122E-5	2.72989269E-6	5.72204562E-10	5.03000641E+1	1.00000000E+0	1.00000000E+0	1.00000000E+0	1.00000000E+0	1.00000000E+0	4.00000000E+0	-5.09994268E-1	-1.26291516E-5	-3.09944153E-6	-6.19888307E-10
5.04000587E+1	1.00000000E+0	1.00000000E+0	1.00000000E+0	1.00000000E+0	1.00000000E+0	4.00000000E+0	-5.14984965E-1	-9.00108807E-6	-3.99976969E-1	-1.45435330E-9	5.04000740E+1	1.00000000E+0	1.00000000E+0	1.00000000E+0	1.00000000E+0	1.00000000E+0	4.00000000E+0	-5.14981866E-1	-3.47515379E-5	1.81198118E-6	4.17232499E-10	5.04000626E+1	1.00000000E+0	1.00000000E+0	1.00000000E+0	1.00000000E+0	1.00000000E+0	4.00000000E+0	-5.14985204E-1	-1.21686462E-5	-3.08752055E-6	-1.23977661E-9
5.05000687E+1	1.00000000E+0	1.00000000E+0	1.00000000E+0	1.00000000E+0	1.00000000E+0	4.00000000E+0	-5.19991040E-1	-8.82413406E-6	-3.99976134E-1	-1.12056731E-9	5.05000725E+1	1.00000000E+0	1.00000000E+0	1.00000000E+0	1.00000000E+0	1.00000000E+0	4.00000000E+0	-5.19987583E-1	-3.33660864E-5	1.69277189E-6	1.43051140E-10	5.05000191E+1	1.00000000E+0	1.00000000E+0	1.00000000E+0	1.00000000E+0	1.00000000E+0	4.00000000E+0	-5.19993901E-1	-1.17341287E-5	-3.92198581E-6	-9.29832433E-10
5.06000023E+1	1.00000000E+0	1.00000000E+0	1.00000000E+0	1.00000000E+0	1.00000000E+0	4.00000000E+0	-5.24985075E-1	-8.64419872E-6	-3.99976730E-1	-1.51395796E-9	5.06000137E+1	1.00000000E+0	1.00000000E+0	1.00000000E+0	1.00000000E+0	1.00000000E+0	4.00000000E+0	-5.24981141E-1	-3.20308209E-5	1.95503230E-6	-2.14576718E-10	5.06000328E+1	1.00000000E+0	1.00000000E+0	1.00000000E+0	1.00000000E+0	1.00000000E+0	4.00000000E+0	-5.24984956E-1	-1.13223796E-5	-2.64644632E-6	-7.15255744E-10
5.07000618E+1	1.00000000E+0	1.00000000E+0	1.00000000E+0	1.00000000E+0	1.00000000E+0	4.00000000E+0	-5.29993773E-1	-8.47872434E-6	-3.99975777E-1	-1.53779978E-9	5.07000160E+1	1.00000000E+0	1.00000000E+0	1.00000000E+0	1.00000000E+0	1.00000000E+0	4.00000000E+0	-5.29990554E-1	-3.07519440E-5	2.44379044E-6	-8.34464997E-11	5.07000008E+1	1.00000000E+0	1.00000000E+0	1.00000000E+0	1.00000000E+0	1.00000000E+0	4.00000000E+0	-5.29992938E-1	-1.09359034E-5	-2.38418579E-6	-1.27553934E-9
5.08000336E+1	1.00000000E+0	1.00000000E+0	1.00000000E+0	1.00000000E+0	1.00000000E+0	4.00000000E+0	-5.34986138E-1	-8.31395391E-6	-3.99976015E-1	-1.32322309E-9	5.08000107E+1	1.00000000E+0	1.00000000E+0	1.00000000E+0	1.00000000E+0	1.00000000E+0	4.00000000E+0	-5.34983754E-1	-2.95301688E-5	3.32593913E-6	1.19209287E-11	5.08000565E+1	1.00000000E+0	1.00000000E+0	1.00000000E+0	1.00000000E+0	1.00000000E+0	4.00000000E+0	-5.34985542E-1	-1.05711224E-5	-2.15768819E-6	-6.91413871E-10
5.09000740E+1	1.00000000E+0	1.00000000E+0	1.00000000E+0	1.00000000E+0	1.00000000E+0	4.00000000E+0	-5.39996028E-1	-8.16104421E-6	-3.99976492E-1	-8.22544088E-10	5.09000168E+1	1.00000000E+0	1.00000000E+0	1.00000000E+0	1.00000000E+0	1.00000000E+0	4.00000000E+0	-5.39992571E-1	-2.83730042E-5	4.04119510E-6	-3.57627851E-11	5.09000740E+1	1.00000000E+0	1.00000000E+0	1.00000000E+0	1.00000000E+0	1.00000000E+0	4.00000000E+0	-5.39996982E-1	-1.02270842E-5	-2.68220901E-6	-8.82148743E-10
5.10000572E+1	1.00000000E+0	1.00000000E+0	1.00000000E+0	1.00000000E+0	1.00000000E+0	4.00000000E+0	-5.44986963E-1	-8.02060367E-6	-3.99977803E-1	-1.45435330E-9	5.10000648E+1	1.00000000E+0	1.00000000E+0	1.00000000E+0	1.00000000E+0	1.00000000E+0	4.00000000E+0	-5.44983983E-1	-2.72744910E-5	3.68356700E-6	-2.62260436E-10	5.10000114E+1	1.00000000E+0	1.00000000E+0	1.00000000E+0	1.00000000E+0	1.00000000E+0	4.00000000E+0	-5.44989228E-1	-9.90510034E-6	-4.24385098E-6	-1.07288356E-9
5.11000671E+1	1.00000000E+0	1.00000000E+0	1.00000000E+0	1.00000000E+0	1.00000000E+0	4.00000000E+0	-5.49995303E-1	-7.87690897E-6	-3.99977326E-1	-1.50203705E-9	5.11000748E+1	1.00000000E+0	1.00000000E+0	1.00000000E+0	1.00000000E+0	1.00000000E+0	4.00000000E+0	-5.49992204E-1	-2.62407084E-5	4.47034836E-6	4.41074371E-10	5.11000175E+1	1.00000000E+0	1.00000000E+0	1.00000000E+0	1.00000000E+0	1.00000000E+0	4.00000000E+0	-5.49995065E-1	-9.60111629E-6	-3.42130670E-6	-1.03712083E-9
5.12000389E+1	1.00000000E+0	1.00000000E+0	1.00000000E+0	1.00000000E+0	1.00000000E+0	4.00000000E+0	-5.54986715E-1	-7.73764805E-6	-3.99977326E-1	-2.40802756E-9	5.12000160E+1	1.00000000E+0	1.00000000E+0	1.00000000E+0	1.00000000E+0	1.00000000E+0	4.00000000E+0	-5.54984331E-1	-2.52634291E-5	4.50611105E-6	3.57627872E-10	5.12000389E+1	1.00000000E+0	1.00000000E+0	1.00000000E+0	1.00000000E+0	1.00000000E+0	4.00000000E+0	-5.54987669E-1	-9.31596787E-6	-3.03983688E-6	-1.07288356E-9
5.13000450E+1	1.00000000E+0	1.00000000E+0	1.00000000E+0	1.00000000E+0	1.00000000E+0	4.00000000E+0	-5.59995413E-1	-7.60823468E-6	-3.99976015E-1	-1.74045556E-9	5.13000145E+1	1.00000000E+0	1.00000000E+0	1.00000000E+0	1.00000000E+0	1.00000000E+0	4.00000000E+0	-5.59992433E-1	-2.43480208E-5	3.17096715E-6	1.19209281E-10	5.13000717E+1	1.00000000E+0	1.00000000E+0	1.00000000E+0	1.00000000E+0	1.00000000E+0	4.00000000E+0	-5.59996605E-1	-9.04607805E-6	-3.34978108E-6	-8.82148743E-10
5.14000053E+1	1.00000000E+0	1.00000000E+0	1.00000000E+0	1.00000000E+0	1.00000000E+0	4.00000000E+0	-5.64988613E-1	-7.47911918E-6	-3.99975657E-1	-1.56164170E-9	5.14000587E+1	1.00000000E+0	1.00000000E+0	1.00000000E+0	1.00000000E+0	1.00000000E+0	4.00000000E+0	-5.64984679E-1	-2.34869731E-5	3.29017644E-6	2.62260436E-10	5.14000626E+1	1.00000000E+0	1.00000000E+0	1.00000000E+0	1.00000000E+0	1.00000000E+0	4.00000000E+0	-5.64986825E-1	-8.79490381E-6	-1.97887425E-6	-6.55651089E-10
5.15000610E+1	1.00000000E+0	1.00000000E+0	1.00000000E+0	1.00000000E+0	1.00000000E+0	4.00000000E+0	-5.69995522E-1	-7.36111406E-6	-3.99975419E-1	-1.21593469E-9	5.15000381E+1	1.00000000E+0	1.00000000E+0	1.00000000E+0	1.00000000E+0	1.00000000E+0	4.00000000E+0	-5.69993019E-1	-2.26795692E-5	3.23057179E-6	1.07288359E-10	5.15000725E+1	1.00000000E+0	1.00000000E+0	1.00000000E+0	1.00000000E+0	1.00000000E+0	4.00000000E+0	-5.69997191E-1	-8.55755843E-6	-1.49011612E-6	-1.21593469E-9
5.16000443E+1	1.00000000E+0	1.00000000E+0	1.00000000E+0	1.00000000E+0	1.00000000E+0	4.00000000E+0	-5.74985623E-1	-7.24378788E-6	-3.99976134E-1	-1.04904174E-9	5.16000023E+1	1.00000000E+0	1.00000000E+0	1.00000000E+0	1.00000000E+0	1.00000000E+0	4.00000000E+0	-5.74984789E-1	-2.19192516E-5	4.79221353E-6	2.38418573E-11	5.16000557E+1	1.00000000E+0	1.00000000E+0	1.00000000E+0	1.00000000E+0	1.00000000E+0	4.00000000E+0	-5.74986577E-1	-8.33427930E-6	-1.18017203E-6	-1.07288356E-9
5.17000084E+1	1.00000000E+0	1.00000000E+0	1.00000000E+0	1.00000000E+0	1.00000000E+0	4.00000000E+0	-5.79980016E-1	-7.13421105E-6	-3.99975896E-1	-1.08480447E-9	5.17000732E+1	1.00000000E+0	1.00000000E+0	1.00000000E+0	1.00000000E+0	1.00000000E+0	4.00000000E+0	-5.79977751E-1	-2.12098366E-5	4.02927390E-6	-2.26497640E-10	5.17000008E+1	1.00000000E+0	1.00000000E+0	1.00000000E+0	1.00000000E+0	1.00000000E+0	4.00000000E+0	-5.79978824E-1	-8.12435155E-6	-1.97887425E-6	-1.15633003E-9
5.18000374E+1	1.00000000E+0	1.00000000E+0	1.00000000E+0	1.00000000E+0	1.00000000E+0	4.00000000E+0	-5.84994912E-1	-7.02825764E-6	-3.99977803E-1	-1.41859047E-9	5.18000679E+1	1.00000000E+0	1.00000000E+0	1.00000000E+0	1.00000000E+0	1.00000000E+0	4.00000000E+0	-5.84985495E-1	-2.05445303E-5	3.92198581E-6	1.43051140E-10	5.18000298E+1	1.00000000E+0	1.00000000E+0	1.00000000E+0	1.00000000E+0	1.00000000E+0	4.00000000E+0	-5.84992766E-1	-7.92431911E-6	-1.23977668E-6	-1.15633003E-9
5.19000435E+1	1.00000000E+0	1.00000000E+0	1.00000000E+0	1.00000000E+0	1.00000000E+0	4.00000000E+0	-5.89980841E-1	-6.92330559E-6	-3.99978399E-1	-1.19209287E-9	5.19000168E+1	1.00000000E+0	1.00000000E+0	1.00000000E+0	1.00000000E+0	1.00000000E+0	4.00000000E+0	-5.89976430E-1	-1.99190381E-5	4.64916229E-6	-5.96046407E-11	5.19000626E+1	1.00000000E+0	1.00000000E+0	1.00000000E+0	1.00000000E+0	1.00000000E+0	4.00000000E+0	-5.89980245E-1	-7.73680222E-6	-1.20401387E-6	-1.16825105E-9
5.20000725E+1	1.00000000E+0	1.00000000E+0	1.00000000E+0	1.00000000E+0	1.00000000E+0	4.00000000E+0	-5.94988585E-1	-6.82539940E-6	-3.99977922E-1	-1.10864640E-9	5.20000343E+1	1.00000000E+0	1.00000000E+0	1.00000000E+0	1.00000000E+0	1.00000000E+0	4.00000000E+0	-5.94983697E-1	-1.93314554E-5	2.87294392E-6	2.50339499E-10	5.20000458E+1	1.00000000E+0	1.00000000E+0	1.00000000E+0	1.00000000E+0	1.00000000E+0	4.00000000E+0	-5.94987750E-1	-7.55953806E-6	-1.65700919E-6	-9.65595270E-10
5.21000443E+1	1.00000000E+0	1.00000000E+0	1.00000000E+0	1.00000000E+0	1.00000000E+0	4.00000000E+0	-5.99980950E-1	-6.73408476E-6	-3.99977684E-1	-1.08480447E-9	5.21000252E+1	1.00000000E+0	1.00000000E+0	1.00000000E+0	1.00000000E+0	1.00000000E+0	4.00000000E+0	-5.99975467E-1	-1.87780861E-5	2.86102295E-6	-4.64916217E-10	5.21000328E+1	1.00000000E+0	1.00000000E+0	1.00000000E+0	1.00000000E+0	1.00000000E+0	4.00000000E+0	-5.99981546E-1	-7.39276447E-6	-1.94311156E-6	-8.58306870E-10
5.22000504E+1	1.00000000E+0	1.00000000E+0	1.00000000E+0	1.00000000E+0	1.00000000E+0	4.00000000E+0	-6.04990363E-1	-6.64006438E-6	-3.99977326E-1	-1.13248821E-9	5.22000732E+1	1.00000000E+0	1.00000000E+0	1.00000000E+0	1.00000000E+0	1.00000000E+0	4.00000000E+0	-6.04984522E-1	-1.82584536E-5	2.78949733E-6	-2.38418563E-10	5.22000122E+1	1.00000000E+0	1.00000000E+0	1.00000000E+0	1.00000000E+0	1.00000000E+0	4.00000000E+0	-6.04990244E-1	-7.23421590E-6	-2.61068340E-6	-1.14440912E-9
5.23000412E+1	1.00000000E+0	1.00000000E+0	1.00000000E+0	1.00000000E+0	1.00000000E+0	4.00000000E+0	-6.09985113E-1	-6.54662836E-6	-3.99978161E-1	-1.32322309E-9	5.23000565E+1	1.00000000E+0	1.00000000E+0	1.00000000E+0	1.00000000E+0	1.00000000E+0	4.00000000E+0	-6.09977126E-1	-1.77707680E-5	2.39610677E-6	2.14576718E-10	5.23000565E+1	1.00000000E+0	1.00000000E+0	1.00000000E+0	1.00000000E+0	1.00000000E+0	4.00000000E+0	-6.09984040E-1	-7.08508514E-6	-3.03983688E-6	-5.24520871E-10
5.24000053E+1	1.00000000E+0	1.00000000E+0	1.00000000E+0	1.00000000E+0	1.00000000E+0	4.00000000E+0	-6.14992261E-1	-6.45747150E-6	-3.99978161E-1	-1.68085090E-9	5.24000092E+1	1.00000000E+0	1.00000000E+0	1.00000000E+0	1.00000000E+0	1.00000000E+0	4.00000000E+0	-6.14988089E-1	-1.73096669E-5	3.07559981E-6	-5.12599907E-10	5.24000320E+1	1.00000000E+0	1.00000000E+0	1.00000000E+0	1.00000000E+0	1.00000000E+0	4.00000000E+0	-6.14991307E-1	-6.94227265E-6	-3.15904617E-6	-1.37090683E-9
5.25000229E+1	1.00000000E+0	1.00000000E+0	1.00000000E+0	1.00000000E+0	1.00000000E+0	4.00000000E+0	-6.19985938E-1	-6.37427547E-6	-3.99976492E-1	-9.89437088E-10	5.25000458E+1	1.00000000E+0	1.00000000E+0	1.00000000E+0	1.00000000E+0	1.00000000E+0	4.00000000E+0	-6.19983435E-1	-1.68741954E-5	2.64644632E-6	-9.77516179E-10	5.25000610E+1	1.00000000E+0	1.00000000E+0	1.00000000E+0	1.00000000E+0	1.00000000E+0	4.00000000E+0	-6.19984746E-1	-6.80577796E-6	-2.61068340E-6	-1.29938127E-9
5.26000404E+1	1.00000000E+0	1.00000000E+0	1.00000000E+0	1.00000000E+0	1.00000000E+0	4.00000000E+0	-6.24995470E-1	-6.29789793E-6	-3.99978757E-1	-4.64916217E-10	5.26000633E+1	1.00000000E+0	1.00000000E+0	1.00000000E+0	1.00000000E+0	1.00000000E+0	4.00000000E+0	-6.24991179E-1	-1.64625653E-5	1.25169754E-6	-5.96046434E-10	5.26000366E+1	1.00000000E+0	1.00000000E+0	1.00000000E+0	1.00000000E+0	1.00000000E+0	4.00000000E+0	-6.24993086E-1	-6.67727045E-6	-1.25169754E-6	-9.53674251E-10
5.27000656E+1	1.00000000E+0	1.00000000E+0	1.00000000E+0	1.00000000E+0	1.00000000E+0	4.00000000E+0	-6.29985929E-1	-6.22273683E-6	-3.99979472E-1	-7.98702215E-10	5.27000351E+1	1.00000000E+0	1.00000000E+0	1.00000000E+0	1.00000000E+0	1.00000000E+0	4.00000000E+0	-6.29982710E-1	-1.60750151E-5	1.93119058E-6	-1.90734858E-10	5.27000275E+1	1.00000000E+0	1.00000000E+0	1.00000000E+0	1.00000000E+0	1.00000000E+0	4.00000000E+0	-6.29985809E-1	-6.55555777E-6	-4.29153459E-7	-4.52995280E-10
5.28000679E+1	1.00000000E+0	1.00000000E+0	1.00000000E+0	1.00000000E+0	1.00000000E+0	4.00000000E+0	-6.34996891E-1	-6.14796863E-6	-3.99978399E-1	-3.45706935E-10	5.28000526E+1	1.00000000E+0	1.00000000E+0	1.00000000E+0	1.00000000E+0	1.00000000E+0	4.00000000E+0	-6.34993196E-1	-1.57053473E-5	1.38282780E-6	-7.86781307E-10	5.28000221E+1	1.00000000E+0	1.00000000E+0	1.00000000E+0	1.00000000E+0	1.00000000E+0	4.00000000E+0	-6.34997725E-1	-6.43813655E-6	-1.18017203E-6	-9.77516179E-10
5.29000702E+1	1.00000000E+0	1.00000000E+0	1.00000000E+0	1.00000000E+0	1.00000000E+0	4.00000000E+0	-6.39985323E-1	-6.07546554E-6	-3.99978042E-1	-5.48362744E-10	5.29000282E+1	1.00000000E+0	1.00000000E+0	1.00000000E+0	1.00000000E+0	1.00000000E+0	4.00000000E+0	-6.39984012E-1	-1.53549918E-5	1.77621848E-6	-1.12056731E-9	5.29000511E+1	1.00000000E+0	1.00000000E+0	1.00000000E+0	1.00000000E+0	1.00000000E+0	4.00000000E+0	-6.39986873E-1	-6.32691399E-6	-2.56299973E-6	-5.72204562E-10
5.30000267E+1	1.00000000E+0	1.00000000E+0	1.00000000E+0	1.00000000E+0	1.00000000E+0	4.00000000E+0	-6.44992590E-1	-6.00045905E-6	-3.99978995E-1	-7.15255744E-10	5.30000229E+1	1.00000000E+0	1.00000000E+0	1.00000000E+0	1.00000000E+0	1.00000000E+0	4.00000000E+0	-6.44991755E-1	-1.50239475E-5	1.00135810E-6	-1.00135800E-9	5.30000229E+1	1.00000000E+0	1.00000000E+0	1.00000000E+0	1.00000000E+0	1.00000000E+0	4.00000000E+0	-6.44995093E-1	-6.22105608E-6	-1.81198118E-6	-1.06096265E-9
5.31000443E+1	1.00000000E+0	1.00000000E+0	1.00000000E+0	1.00000000E+0	1.00000000E+0	4.00000000E+0	-6.49983287E-1	-5.93780260E-6	-3.99978042E-1	-1.43051140E-10	5.31000366E+1	1.00000000E+0	1.00000000E+0	1.00000000E+0	1.00000000E+0	1.00000000E+0	4.00000000E+0	-6.49982691E-1	-1.47067312E-5	7.86781300E-7	-8.22544088E-10	5.31000443E+1	1.00000000E+0	1.00000000E+0	1.00000000E+0	1.00000000E+0	1.00000000E+0	4.00000000E+0	-6.49986625E-1	-6.11984751E-6	-2.43186946E-6	-1.04904174E-9
5.32000427E+1	1.00000000E+0	1.00000000E+0	1.00000000E+0	1.00000000E+0	1.00000000E+0	4.00000000E+0	-6.54993653E-1	-5.87481236E-6	-3.99978280E-1	-9.89437088E-10	5.32000618E+1	1.00000000E+0	1.00000000E+0	1.00000000E+0	1.00000000E+0	1.00000000E+0	4.00000000E+0	-6.54994369E-1	-1.44064434E-5	9.77516152E-7	-8.70227779E-10	5.32000084E+1	1.00000000E+0	1.00000000E+0	1.00000000E+0	1.00000000E+0	1.00000000E+0	4.00000000E+0	-6.54996872E-1	-6.02352657E-6	-9.65595291E-7	-1.49011603E-9
5.33000259E+1	1.00000000E+0	1.00000000E+0	1.00000000E+0	1.00000000E+0	1.00000000E+0	4.00000000E+0	-6.59985542E-1	-5.80879441E-6	-3.99979234E-1	-1.07288356E-9	5.33000259E+1	1.00000000E+0	1.00000000E+0	1.00000000E+0	1.00000000E+0	1.00000000E+0	4.00000000E+0	-6.59987569E-1	-1.41183145E-5	9.41753399E-7	-8.58306870E-10	5.33000717E+1	1.00000000E+0	1.00000000E+0	1.00000000E+0	1.00000000E+0	1.00000000E+0	4.00000000E+0	-6.59988284E-1	-5.93066261E-6	-1.09672544E-6	-7.27176652E-10
5.34000740E+1	1.00000000E+0	1.00000000E+0	1.00000000E+0	1.00000000E+0	1.00000000E+0	4.00000000E+0	-6.64994597E-1	-5.74640035E-6	-3.99978280E-1	-1.01327891E-9	5.34000130E+1	1.00000000E+0	1.00000000E+0	1.00000000E+0	1.00000000E+0	1.00000000E+0	4.00000000E+0	-6.64996266E-1	-1.38460400E-5	6.91413902E-7	-9.41753342E-10	5.34000702E+1	1.00000000E+0	1.00000000E+0	1.00000000E+0	1.00000000E+0	1.00000000E+0	4.00000000E+0	-6.64997578E-1	-5.84292457E-6	1.01327896E-6	-1.01327891E-9
5.35000191E+1	1.00000000E+0	1.00000000E+0	1.00000000E+0	1.00000000E+0	1.00000000E+0	4.00000000E+0	-6.69988513E-1	-5.68805899E-6	-3.99978042E-1	-9.77516179E-10	5.35000267E+1	1.00000000E+0	1.00000000E+0	1.00000000E+0	1.00000000E+0	1.00000000E+0	4.00000000E+0	-6.69987917E-1	-1.35831842E-5	1.14440923E-6	-1.14440912E-9	5.35000343E+1	1.00000000E+0	1.00000000E+0	1.00000000E+0	1.00000000E+0	1.00000000E+0	4.00000000E+0	-6.69990420E-1	-5.75757076E-6	1.37090683E-6	-9.05990560E-10
5.36000061E+1	1.00000000E+0	1.00000000E+0	1.00000000E+0	1.00000000E+0	1.00000000E+0	4.00000000E+0	-6.74996734E-1	-5.62905052E-6	-3.99977803E-1	-8.46385961E-10	5.36000443E+1	1.00000000E+0	1.00000000E+0	1.00000000E+0	1.00000000E+0	1.00000000E+0	4.00000000E+0	-6.74998760E-1	-1.33342746E-5	-1.66893003E-7	-8.34464997E-10	5.36000175E+1	1.00000000E+0	1.00000000E+0	1.00000000E+0	1.00000000E+0	1.00000000E+0	4.00000000E+0	-6.74999118E-1	-5.67722327E-6	1.71661384E-6	-1.09672549E-9
5.37000465E+1	1.00000000E+0	1.00000000E+0	1.00000000E+0	1.00000000E+0	1.00000000E+0	4.00000000E+0	-6.79990053E-1	-5.57144858E-6	-3.99977565E-1	-6.31809216E-10	5.37000504E+1	1.00000000E+0	1.00000000E+0	1.00000000E+0	1.00000000E+0	1.00000000E+0	4.00000000E+0	-6.79990649E-1	-1.30944254E-5	-1.78813934E-7	-9.53674251E-10	5.37000732E+1	1.00000000E+0	1.00000000E+0	1.00000000E+0	1.00000000E+0	1.00000000E+0	4.00000000E+0	-6.79992318E-1	-5.59890304E-6	1.60932541E-6	-5.48362744E-10
5.38000565E+1	1.00000000E+0	1.00000000E+0	1.00000000E+0	1.00000000E+0	1.00000000E+0	4.00000000E+0	-6.84998989E-1	-5.51589710E-6	-3.99977684E-1	-1.33514400E-9	5.38000488E+1	1.00000000E+0	1.00000000E+0	1.00000000E+0	1.00000000E+0	1.00000000E+0	4.00000000E+0	-6.85001254E-1	-1.28637557E-5	-5.72204613E-7	-7.51018525E-10	5.38000221E+1	1.00000000E+0	1.00000000E+0	1.00000000E+0	1.00000000E+0	1.00000000E+0	4.00000000E+0	-6.85001850E-1	-5.52439724E-6	3.01599516E-6	-9.05990560E-10
5.39000320E+1	1.00000000E+0	1.00000000E+0	1.00000000E+0	1.00000000E+0	1.00000000E+0	4.00000000E+0	-6.89988852E-1	-5.46240790E-6	-3.99978042E-1	-8.10623124E-10	5.39000435E+1	1.00000000E+0	1.00000000E+0	1.00000000E+0	1.00000000E+0	1.00000000E+0	4.00000000E+0	-6.89992189E-1	-1.26429804E-5	-1.93119058E-6	-1.06096265E-9	5.39000511E+1	1.00000000E+0	1.00000000E+0	1.00000000E+0	1.00000000E+0	1.00000000E+0	4.00000000E+0	-6.89993501E-1	-5.45287139E-6	2.46763238E-6	-1.07288356E-9
5.40000305E+1	1.00000000E+0	1.00000000E+0	1.00000000E+0	1.00000000E+0	1.00000000E+0	4.00000000E+0	-6.94999814E-1	-5.41273357E-6	-3.99978518E-1	-1.08480447E-9	5.40000420E+1	1.00000000E+0	1.00000000E+0	1.00000000E+0	1.00000000E+0	1.00000000E+0	4.00000000E+0	-6.94998980E-1	-1.24320986E-5	-1.29938132E-6	-1.14440912E-9	5.40000381E+1	1.00000000E+0	1.00000000E+0	1.00000000E+0	1.00000000E+0	1.00000000E+0	4.00000000E+0	-6.95002794E-1	-5.38337235E-6	2.75373463E-6	-1.31130218E-9
5.41000290E+1	1.00000000E+0	1.00000000E+0	1.00000000E+0	1.00000000E+0	1.00000000E+0	4.00000000E+0	-6.99989557E-1	-5.36396510E-6	-3.99979472E-1	-9.53674251E-10	5.41000366E+1	1.00000000E+0	1.00000000E+0	1.00000000E+0	1.00000000E+0	1.00000000E+0	4.00000000E+0	-6.99988365E-1	-1.22282509E-5	-1.27553938E-6	-1.69277192E-9	5.41000214E+1	1.00000000E+0	1.00000000E+0	1.00000000E+0	1.00000000E+0	1.00000000E+0	4.00000000E+0	-6.99991822E-1	-5.31685373E-6	2.01463695E-6	-1.14440912E-9
5.42000427E+1	1.00000000E+0	1.00000000E+0	1.00000000E+0	1.00000000E+0	1.00000000E+0	4.00000000E+0	-7.05000520E-1	-5.31314618E-6	-3.99979234E-1	-1.41859047E-9	5.42000465E+1	1.00000000E+0	1.00000000E+0	1.00000000E+0	1.00000000E+0	1.00000000E+0	4.00000000E+0	-7.04999566E-1	-1.20320328E-5	-1.25169754E-6	-1.14440912E-9	5.42000656E+1	1.00000000E+0	1.00000000E+0	1.00000000E+0	1.00000000E+0	1.00000000E+0	4.00000000E+0	-7.05003023E-1	-5.25319592E-6	2.96831126E-6	-1.35898581E-9
5.43000603E+1	1.00000000E+0	1.00000000E+0	1.00000000E+0	1.00000000E+0	1.00000000E+0	4.00000000E+0	-7.09994793E-1	-5.27204247E-6	-3.99978757E-1	-1.91926941E-9	5.43000603E+1	1.00000000E+0	1.00000000E+0	1.00000000E+0	1.00000000E+0	1.00000000E+0	4.00000000E+0	-7.09994197E-1	-1.18433245E-5	-1.25169754E-6	-1.20401378E-9	5.43000069E+1	1.00000000E+0	1.00000000E+0	1.00000000E+0	1.00000000E+0	1.00000000E+0	4.00000000E+0	-7.09995508E-1	-5.19108789E-6	3.25441374E-6	-9.89437088E-10
5.44000244E+1	1.00000000E+0	1.00000000E+0	1.00000000E+0	1.00000000E+0	1.00000000E+0	4.00000000E+0	-7.14983463E-1	-5.22602795E-6	-3.99979234E-1	-1.74045556E-9	5.44000320E+1	1.00000000E+0	1.00000000E+0	1.00000000E+0	1.00000000E+0	1.00000000E+0	4.00000000E+0	-7.14982748E-1	-1.16608153E-5	-6.67572010E-7	-9.05990560E-10	5.44000359E+1	1.00000000E+0	1.00000000E+0	1.00000000E+0	1.00000000E+0	1.00000000E+0	4.00000000E+0	-7.14985013E-1	-5.13064879E-6	2.99215321E-6	-4.52995280E-10
5.45000114E+1	1.00000000E+0	1.00000000E+0	1.00000000E+0	1.00000000E+0	1.00000000E+0	4.00000000E+0	-7.19995141E-1	-5.18120532E-6	-3.99977326E-1	-1.64508818E-9	5.45000763E+1	1.00000000E+0	1.00000000E+0	1.00000000E+0	1.00000000E+0	1.00000000E+0	4.00000000E+0	-7.19995975E-1	-1.14852191E-5	6.67572010E-7	-7.98702215E-10	5.45000725E+1	1.00000000E+0	1.00000000E+0	1.00000000E+0	1.00000000E+0	1.00000000E+0	4.00000000E+0	-7.19993830E-1	-5.07295135E-6	1.94311156E-6	-3.09944154E-10
5.46000633E+1	1.00000000E+0	1.00000000E+0	1.00000000E+0	1.00000000E+0	1.00000000E+0	4.00000000E+0	-7.24987030E-1	-5.13181658E-6	-3.99977088E-1	-1.74045556E-9	5.46000557E+1	1.00000000E+0	1.00000000E+0	1.00000000E+0	1.00000000E+0	1.00000000E+0	4.00000000E+0	-7.24988222E-1	-1.13168962E-5	1.28746035E-6	-6.19888307E-10	5.46000404E+1	1.00000000E+0	1.00000000E+0	1.00000000E+0	1.00000000E+0	1.00000000E+0	4.00000000E+0	-7.24986792E-1	-5.01632712E-6	2.38418579E-7	-7.03334779E-10
5.47000465E+1	1.00000000E+0	1.00000000E+0	1.00000000E+0	1.00000000E+0	1.00000000E+0	4.00000000E+0	-7.29997277E-1	-5.09036772E-6	-3.99977326E-1	-1.40666956E-9	5.47000618E+1	1.00000000E+0	1.00000000E+0	1.00000000E+0	1.00000000E+0	1.00000000E+0	4.00000000E+0	-7.29998469E-1	-1.11521485E-5	8.94069672E-7	-6.43730125E-10	5.47000198E+1	1.00000000E+0	1.00000000E+0	1.00000000E+0	1.00000000E+0	1.00000000E+0	4.00000000E+0	-7.29996681E-1	-4.96268285E-6	1.43051153E-7	-3.09944154E-10
5.48000717E+1	1.00000000E+0	1.00000000E+0	1.00000000E+0	1.00000000E+0	1.00000000E+0	4.00000000E+0	-7.34987736E-1	-5.05440221E-6	-3.99975777E-1	-1.39474865E-9	5.48000145E+1	1.00000000E+0	1.00000000E+0	1.00000000E+0	1.00000000E+0	1.00000000E+0	4.00000000E+0	-7.34987140E-1	-1.09955081E-5	-2.38418583E-8	-8.10623124E-10	5.48000298E+1	1.00000000E+0	1.00000000E+0	1.00000000E+0	1.00000000E+0	1.00000000E+0	4.00000000E+0	-7.34986424E-1	-4.91035007E-6	-1.85966496E-6	-3.21865062E-10
5.49000168E+1	1.00000000E+0	1.00000000E+0	1.00000000E+0	1.00000000E+0	1.00000000E+0	4.00000000E+0	-7.39996552E-1	-5.01937848E-6	-3.99977088E-1	-1.70469283E-9	5.49000397E+1	1.00000000E+0	1.00000000E+0	1.00000000E+0	1.00000000E+0	1.00000000E+0	4.00000000E+0	-7.39996672E-1	-1.08419663E-5	1.91926961E-6	-6.31809216E-10	5.49000053E+1	1.00000000E+0	1.00000000E+0	1.00000000E+0	1.00000000E+0	1.00000000E+0	4.00000000E+0	-7.39995718E-1	-4.85980536E-6	-2.21729283E-6	-5.00678998E-10
5.50000496E+1	1.00000000E+0	1.00000000E+0	1.00000000E+0	1.00000000E+0	1.00000000E+0	4.00000000E+0	-7.44987965E-1	-4.97401925E-6	-3.99975896E-1	-1.08480447E-9	5.50000572E+1	1.00000000E+0	1.00000000E+0	1.00000000E+0	1.00000000E+0	1.00000000E+0	4.00000000E+0	-7.44987607E-1	-1.06951002E-5	1.94311156E-6	-2.38418563E-10	5.50000534E+1	1.00000000E+0	1.00000000E+0	1.00000000E+0	1.00000000E+0	1.00000000E+0	4.00000000E+0	-7.44988918E-1	-4.81104871E-6	-2.01463695E-6	-2.26497640E-10
5.51000252E+1	1.00000000E+0	1.00000000E+0	1.00000000E+0	1.00000000E+0	1.00000000E+0	4.00000000E+0	-7.49998927E-1	-4.93173593E-6	-3.99976850E-1	-1.32322309E-9	5.51000404E+1	1.00000000E+0	1.00000000E+0	1.00000000E+0	1.00000000E+0	1.00000000E+0	4.00000000E+0	-7.49997020E-1	-1.05531217E-5	1.25169754E-6	-3.33785999E-10	5.51000519E+1	1.00000000E+0	1.00000000E+0	1.00000000E+0	1.00000000E+0	1.00000000E+0	4.00000000E+0	-7.49998331E-1	-4.76264995E-6	-2.25305553E-6	-7.62939434E-10
5.52000580E+1	1.00000000E+0	1.00000000E+0	1.00000000E+0	1.00000000E+0	1.00000000E+0	4.00000000E+0	-7.54990816E-1	-4.89251579E-6	-3.99978042E-1	-8.70227779E-10	5.52000465E+1	1.00000000E+0	1.00000000E+0	1.00000000E+0	1.00000000E+0	1.00000000E+0	4.00000000E+0	-7.54986882E-1	-1.04142437E-5	-5.60283695E-7	-9.53674292E-11	5.52000160E+1	1.00000000E+0	1.00000000E+0	1.00000000E+0	1.00000000E+0	1.00000000E+0	4.00000000E+0	-7.54989505E-1	-4.71627754E-6	-2.08616257E-6	-6.07967343E-10
5.53000717E+1	1.00000000E+0	1.00000000E+0	1.00000000E+0	1.00000000E+0	1.00000000E+0	4.00000000E+0	-7.60000587E-1	-4.86311910E-6	-3.99978399E-1	-5.60283653E-10	5.53000336E+1	1.00000000E+0	1.00000000E+0	1.00000000E+0	1.00000000E+0	1.00000000E+0	4.00000000E+0	-7.59997249E-1	-1.02785834E-5	-1.41859061E-6	-1.20401378E-9	5.53000336E+1	1.00000000E+0	1.00000000E+0	1.00000000E+0	1.00000000E+0	1.00000000E+0	4.00000000E+0	-7.60000348E-1	-4.67062000E-6	-2.81333928E-6	-3.93390653E-10
5.54000397E+1	1.00000000E+0	1.00000000E+0	1.00000000E+0	1.00000000E+0	1.00000000E+0	4.00000000E+0	-7.64991403E-1	-4.82835776E-6	-3.99976730E-1	-9.29832433E-10	5.54000740E+1	1.00000000E+0	1.00000000E+0	1.00000000E+0	1.00000000E+0	1.00000000E+0	4.00000000E+0	-7.64989495E-1	-1.01495989E-5	-1.28746035E-6	-6.91413871E-10	5.54000473E+1	1.00000000E+0	1.00000000E+0	1.00000000E+0	1.00000000E+0	1.00000000E+0	4.00000000E+0	-7.64991283E-1	-4.62687058E-6	-3.02791591E-6	-7.51018525E-10
5.55000687E+1	1.00000000E+0	1.00000000E+0	1.00000000E+0	1.00000000E+0	1.00000000E+0	4.00000000E+0	-7.70000935E-1	-4.79924665E-6	-3.99977565E-1	-1.43051149E-9	5.55000229E+1	1.00000000E+0	1.00000000E+0	1.00000000E+0	1.00000000E+0	1.00000000E+0	4.00000000E+0	-7.69999266E-1	-1.00226407E-5	-4.41074377E-7	-7.86781307E-10	5.55000038E+1	1.00000000E+0	1.00000000E+0	1.00000000E+0	1.00000000E+0	1.00000000E+0	4.00000000E+0	-7.70000815E-1	-4.58490877E-6	-2.68220901E-6	-3.69548780E-10
5.56000175E+1	1.00000000E+0	1.00000000E+0	1.00000000E+0	1.00000000E+0	1.00000000E+0	4.00000000E+0	-7.74989963E-1	-4.76691730E-6	-3.99978876E-1	-9.77516179E-10	5.56000595E+1	1.00000000E+0	1.00000000E+0	1.00000000E+0	1.00000000E+0	1.00000000E+0	4.00000000E+0	-7.74991155E-1	-9.89890123E-6	-2.50339525E-7	-1.14440912E-9	5.56000137E+1	1.00000000E+0	1.00000000E+0	1.00000000E+0	1.00000000E+0	1.00000000E+0	4.00000000E+0	-7.74991393E-1	-4.54354313E-6	-3.39746475E-6	-8.22544088E-10
5.57000504E+1	1.00000000E+0	1.00000000E+0	1.00000000E+0	1.00000000E+0	1.00000000E+0	4.00000000E+0	-7.79999018E-1	-4.73022465E-6	-3.99977326E-1	-5.72204562E-10	5.57000351E+1	1.00000000E+0	1.00000000E+0	1.00000000E+0	1.00000000E+0	1.00000000E+0	4.00000000E+0	-7.79998541E-1	-9.77933450E-6	-7.03334820E-7	-5.60283653E-10	5.57000237E+1	1.00000000E+0	1.00000000E+0	1.00000000E+0	1.00000000E+0	1.00000000E+0	4.00000000E+0	-7.80001521E-1	-4.50241578E-6	-3.08752055E-6	-2.98023217E-10
5.58000412E+1	1.00000000E+0	1.00000000E+0	1.00000000E+0	1.00000000E+0	1.00000000E+0	4.00000000E+0	-7.84991860E-1	-4.69762062E-6	-3.99976134E-1	-1.02519981E-9	5.58000412E+1	1.00000000E+0	1.00000000E+0	1.00000000E+0	1.00000000E+0	1.00000000E+0	4.00000000E+0	-7.84991980E-1	-9.66191328E-6	5.96046448E-8	-1.10864640E-9	5.58000183E+1	1.00000000E+0	1.00000000E+0	1.00000000E+0	1.00000000E+0	1.00000000E+0	4.00000000E+0	-7.84991980E-1	-4.46379227E-6	-2.26497650E-6	-8.34464997E-10
5.59000320E+1	1.00000000E+0	1.00000000E+0	1.00000000E+0	1.00000000E+0	1.00000000E+0	4.00000000E+0	-7.89997101E-1	-4.66705569E-6	-3.99976134E-1	-1.37090683E-9	5.59000511E+1	1.00000000E+0	1.00000000E+0	1.00000000E+0	1.00000000E+0	1.00000000E+0	4.00000000E+0	-7.89999127E-1	-9.54937968E-6	2.38418579E-7	-7.15255744E-10	5.59000053E+1	1.00000000E+0	1.00000000E+0	1.00000000E+0	1.00000000E+0	1.00000000E+0	4.00000000E+0	-7.89998889E-1	-4.42433384E-6	-2.37226482E-6	-9.29832433E-10
5.60000610E+1	1.00000000E+0	1.00000000E+0	1.00000000E+0	1.00000000E+0	1.00000000E+0	4.00000000E+0	-7.94988990E-1	-4.63982815E-6	-3.99976611E-1	-9.53674251E-10	5.60000114E+1	1.00000000E+0	1.00000000E+0	1.00000000E+0	1.00000000E+0	1.00000000E+0	4.00000000E+0	-7.94990540E-1	-9.43982650E-6	1.78813934E-7	-9.89437088E-10	5.60000305E+1	1.00000000E+0	1.00000000E+0	1.00000000E+0	1.00000000E+0	1.00000000E+0	4.00000000E+0	-7.94990778E-1	-4.38785582E-6	-1.78813934E-6	-3.33785999E-10
5.61000671E+1	1.00000000E+0	1.00000000E+0	1.00000000E+0	1.00000000E+0	1.00000000E+0	4.00000000E+0	-7.99999833E-1	-4.61497302E-6	-3.99976134E-1	-6.91413871E-10	5.61000252E+1	1.00000000E+0	1.00000000E+0	1.00000000E+0	1.00000000E+0	1.00000000E+0	4.00000000E+0	-8.00000548E-1	-9.33313459E-6	4.88758076E-7	-8.82148743E-10	5.61000366E+1	1.00000000E+0	1.00000000E+0	1.00000000E+0	1.00000000E+0	1.00000000E+0	4.00000000E+0	-8.00001264E-1	-4.35113907E-6	-1.50203709E-6	-1.78813936E-10
5.62000542E+1	1.00000000E+0	1.00000000E+0	1.00000000E+0	1.00000000E+0	1.00000000E+0	4.00000000E+0	-8.04990649E-1	-4.57785109E-6	-3.99974585E-1	-1.01327891E-9	5.62000504E+1	1.00000000E+0	1.00000000E+0	1.00000000E+0	1.00000000E+0	1.00000000E+0	4.00000000E+0	-8.04992199E-1	-9.22858726E-6	-2.38418583E-8	-4.17232499E-10	5.62000008E+1	1.00000000E+0	1.00000000E+0	1.00000000E+0	1.00000000E+0	1.00000000E+0	4.00000000E+0	-8.04993272E-1	-4.31525723E-6	-7.27176655E-7	-7.39097561E-10
5.63000221E+1	1.00000000E+0	1.00000000E+0	1.00000000E+0	1.00000000E+0	1.00000000E+0	4.00000000E+0	-8.10000539E-1	-4.55318695E-6	-3.99974346E-1	-6.19888307E-10	5.63000717E+1	1.00000000E+0	1.00000000E+0	1.00000000E+0	1.00000000E+0	1.00000000E+0	4.00000000E+0	-8.10003161E-1	-9.12547148E-6	-2.38418583E-8	-2.50339499E-10	5.63000450E+1	1.00000000E+0	1.00000000E+0	1.00000000E+0	1.00000000E+0	1.00000000E+0	4.00000000E+0	-8.10004711E-1	-4.28080557E-6	-3.44514842E-6	-7.27176652E-10
5.64000702E+1	1.00000000E+0	1.00000000E+0	1.00000000E+0	1.00000000E+0	1.00000000E+0	4.00000000E+0	-8.14993382E-1	-4.52796212E-6	-3.99973989E-1	-1.01327891E-9	5.64000244E+1	1.00000000E+0	1.00000000E+0	1.00000000E+0	1.00000000E+0	1.00000000E+0	4.00000000E+0	-8.14996600E-1	-9.02700504E-6	-7.39097629E-7	-4.64916217E-10	5.64000206E+1	1.00000000E+0	1.00000000E+0	1.00000000E+0	1.00000000E+0	1.00000000E+0	4.00000000E+0	-8.14998746E-1	-4.24599648E-6	-2.96831126E-6	-2.74181372E-10
5.65000153E+1	1.00000000E+0	1.00000000E+0	1.00000000E+0	1.00000000E+0	1.00000000E+0	4.00000000E+0	-8.20001483E-1	-4.49444042E-6	-3.99975419E-1	-5.96046434E-10	5.65000381E+1	1.00000000E+0	1.00000000E+0	1.00000000E+0	1.00000000E+0	1.00000000E+0	4.00000000E+0	-8.20003986E-1	-8.93008746E-6	-5.12599968E-7	-7.98702215E-10	5.65000267E+1	1.00000000E+0	1.00000000E+0	1.00000000E+0	1.00000000E+0	1.00000000E+0	4.00000000E+0	-8.20004821E-1	-4.21321420E-6	-3.27825546E-6	-3.33785999E-10
5.66000137E+1	1.00000000E+0	1.00000000E+0	1.00000000E+0	1.00000000E+0	1.00000000E+0	4.00000000E+0	-8.24993134E-1	-4.47096818E-6	-3.99975538E-1	-6.31809216E-10	5.66000061E+1	1.00000000E+0	1.00000000E+0	1.00000000E+0	1.00000000E+0	1.00000000E+0	4.00000000E+0	-8.24994922E-1	-8.83471967E-6	-3.21865087E-7	-1.00135800E-9	5.66000748E+1	1.00000000E+0	1.00000000E+0	1.00000000E+0	1.00000000E+0	1.00000000E+0	4.00000000E+0	-8.24996710E-1	-4.17959700E-6	-3.44514842E-6	-2.86102281E-10
5.67000008E+1	1.00000000E+0	1.00000000E+0	1.00000000E+0	1.00000000E+0	1.00000000E+0	4.00000000E+0	-8.30001950E-1	-4.44308489E-6	-3.99973869E-1	-9.41753342E-10	5.67000046E+1	1.00000000E+0	1.00000000E+0	1.00000000E+0	1.00000000E+0	1.00000000E+0	4.00000000E+0	-8.30003858E-1	-8.74209491E-6	-1.54972085E-7	1.07288359E-10	5.67000046E+1	1.00000000E+0	1.00000000E+0	1.00000000E+0	1.00000000E+0	1.00000000E+0	4.00000000E+0	-8.30005169E-1	-4.14860278E-6	-3.01599516E-6	-2.98023217E-10
5.68000298E+1	1.00000000E+0	1.00000000E+0	1.00000000E+0	1.00000000E+0	1.00000000E+0	4.00000000E+0	-8.34994435E-1	-4.42265264E-6	-3.99975300E-1	-1.03712083E-9	5.68000450E+1	1.00000000E+0	1.00000000E+0	1.00000000E+0	1.00000000E+0	1.00000000E+0	4.00000000E+0	-8.34995627E-1	-8.65113816E-6	8.70227836E-7	-1.78813936E-10	5.68000565E+1	1.00000000E+0	1.00000000E+0	1.00000000E+0	1.00000000E+0	1.00000000E+0	4.00000000E+0	-8.34997296E-1	-4.11713154E-6	-2.16960916E-6	-2.86102281E-10
5.69000092E+1	1.00000000E+0	1.00000000E+0	1.00000000E+0	1.00000000E+0	1.00000000E+0	4.00000000E+0	-8.40004444E-1	-4.39647420E-6	-3.99972200E-1	-1.35898581E-9	5.69000282E+1	1.00000000E+0	1.00000000E+0	1.00000000E+0	1.00000000E+0	1.00000000E+0	4.00000000E+0	-8.40005875E-1	-8.56280349E-6	1.15633009E-6	-2.86102281E-10	5.69000092E+1	1.00000000E+0	1.00000000E+0	1.00000000E+0	1.00000000E+0	1.00000000E+0	4.00000000E+0	-8.40007067E-1	-4.08709047E-6	-3.30209741E-6	-7.86781307E-10
5.70000038E+1	1.00000000E+0	1.00000000E+0	1.00000000E+0	1.00000000E+0	1.00000000E+0	4.00000000E+0	-8.44995379E-1	-4.37173821E-6	-3.99973869E-1	-1.43051149E-9	5.70000153E+1	1.00000000E+0	1.00000000E+0	1.00000000E+0	1.00000000E+0	1.00000000E+0	4.00000000E+0	-8.44996929E-1	-8.47709180E-6	1.65700919E-6	-5.24520871E-10	5.70000648E+1	1.00000000E+0	1.00000000E+0	1.00000000E+0	1.00000000E+0	1.00000000E+0	4.00000000E+0	-8.44997883E-1	-4.05633455E-6	-2.87294392E-6	-5.60283653E-10
5.71000061E+1	1.00000000E+0	1.00000000E+0	1.00000000E+0	1.00000000E+0	1.00000000E+0	4.00000000E+0	-8.50002170E-1	-4.34937465E-6	-3.99973869E-1	-1.46627421E-9	5.71000252E+1	1.00000000E+0	1.00000000E+0	1.00000000E+0	1.00000000E+0	1.00000000E+0	4.00000000E+0	-8.50005269E-1	-8.39352651E-6	6.43730175E-7	-6.19888307E-10	5.71000252E+1	1.00000000E+0	1.00000000E+0	1.00000000E+0	1.00000000E+0	1.00000000E+0	4.00000000E+0	-8.50008488E-1	-4.02736669E-6	-1.85966496E-6	-1.00135800E-9
5.72000618E+1	1.00000000E+0	1.00000000E+0	1.00000000E+0	1.00000000E+0	1.00000000E+0	4.00000000E+0	-8.54996324E-1	-4.33812147E-6	-3.99974465E-1	-1.50203705E-9	5.72000275E+1	1.00000000E+0	1.00000000E+0	1.00000000E+0	1.00000000E+0	1.00000000E+0	4.00000000E+0	-8.54999185E-1	-8.31365651E-6	-2.38418583E-8	-2.98023217E-10	5.72000008E+1	1.00000000E+0	1.00000000E+0	1.00000000E+0	1.00000000E+0	1.00000000E+0	4.00000000E+0	-8.54998231E-1	-3.99792225E-6	-2.19345088E-6	-4.52995280E-10
5.73000145E+1	1.00000000E+0	1.00000000E+0	1.00000000E+0	1.00000000E+0	1.00000000E+0	4.00000000E+0	-8.59984994E-1	-4.31201443E-6	-3.99975657E-1	-1.59740443E-9	5.73000145E+1	1.00000000E+0	1.00000000E+0	1.00000000E+0	1.00000000E+0	1.00000000E+0	4.00000000E+0	-8.59988213E-1	-8.23187838E-6	3.69548815E-7	-1.07288359E-10	5.73000145E+1	1.00000000E+0	1.00000000E+0	1.00000000E+0	1.00000000E+0	1.00000000E+0	4.00000000E+0	-8.59988570E-1	-3.97014628E-6	-2.24113478E-6	-4.29153435E-10
5.74000511E+1	1.00000000E+0	1.00000000E+0	1.00000000E+0	1.00000000E+0	1.00000000E+0	4.00000000E+0	-8.64995599E-1	-4.28375006E-6	-3.99976134E-1	-1.74045556E-9	5.74000626E+1	1.00000000E+0	1.00000000E+0	1.00000000E+0	1.00000000E+0	1.00000000E+0	4.00000000E+0	-8.64997387E-1	-8.15367730E-6	5.96046448E-8	-2.74181372E-10	5.74000664E+1	1.00000000E+0	1.00000000E+0	1.00000000E+0	1.00000000E+0	1.00000000E+0	4.00000000E+0	-8.64996552E-1	-3.94189374E-6	-1.37090683E-6	-6.43730125E-10
5.75000229E+1	1.00000000E+0	1.00000000E+0	1.00000000E+0	1.00000000E+0	1.00000000E+0	4.00000000E+0	-8.69986892E-1	-4.27172154E-6	-3.99977684E-1	-1.20401378E-9	5.75000687E+1	1.00000000E+0	1.00000000E+0	1.00000000E+0	1.00000000E+0	1.00000000E+0	4.00000000E+0	-8.69989514E-1	-8.07666856E-6	3.33786005E-7	-5.12599907E-10	5.75000229E+1	1.00000000E+0	1.00000000E+0	1.00000000E+0	1.00000000E+0	1.00000000E+0	4.00000000E+0	-8.69990826E-1	-3.91399863E-6	-2.65836729E-6	-3.09944154E-10
5.76000099E+1	1.00000000E+0	1.00000000E+0	1.00000000E+0	1.00000000E+0	1.00000000E+0	4.00000000E+0	-8.74996066E-1	-4.25164671E-6	-3.99978161E-1	-1.35898581E-9	5.76000595E+1	1.00000000E+0	1.00000000E+0	1.00000000E+0	1.00000000E+0	1.00000000E+0	4.00000000E+0	-8.74998212E-1	-8.00073212E-6	-9.41753399E-7	-1.19209281E-10	5.76000671E+1	1.00000000E+0	1.00000000E+0	1.00000000E+0	1.00000000E+0	1.00000000E+0	4.00000000E+0	-8.74999404E-1	-3.88717672E-6	-2.39610677E-6	-9.89437088E-10
5.77000618E+1	1.00000000E+0	1.00000000E+0	1.00000000E+0	1.00000000E+0	1.00000000E+0	4.00000000E+0	-8.79986286E-1	-4.23974961E-6	-3.99980307E-1	-1.39474865E-9	5.77000542E+1	1.00000000E+0	1.00000000E+0	1.00000000E+0	1.00000000E+0	1.00000000E+0	4.00000000E+0	-8.79988670E-1	-7.92551054E-6	-9.65595291E-7	-2.38418573E-11	5.77000504E+1	1.00000000E+0	1.00000000E+0	1.00000000E+0	1.00000000E+0	1.00000000E+0	4.00000000E+0	-8.79988909E-1	-3.86059310E-6	-2.19345088E-6	-3.33785999E-10
5.78000336E+1	1.00000000E+0	1.00000000E+0	1.00000000E+0	1.00000000E+0	1.00000000E+0	4.00000000E+0	-8.84996533E-1	-4.21332106E-6	-3.99980664E-1	-1.40666956E-9	5.78000450E+1	1.00000000E+0	1.00000000E+0	1.00000000E+0	1.00000000E+0	1.00000000E+0	4.00000000E+0	-8.84998918E-1	-7.85422344E-6	-8.22544109E-7	-2.26497640E-10	5.78000603E+1	1.00000000E+0	1.00000000E+0	1.00000000E+0	1.00000000E+0	1.00000000E+0	4.00000000E+0	-8.84998560E-1	-3.83472479E-6	-1.95503230E-6	-4.05311562E-10
5.79000473E+1	1.00000000E+0	1.00000000E+0	1.00000000E+0	1.00000000E+0	1.00000000E+0	4.00000000E+0	-8.89988184E-1	-4.19673916E-6	-3.99979830E-1	-1.46627421E-9	5.79000092E+1	1.00000000E+0	1.00000000E+0	1.00000000E+0	1.00000000E+0	1.00000000E+0	4.00000000E+0	-8.89990211E-1	-7.78269805E-6	7.03334820E-7	-3.69548780E-10	5.79000130E+1	1.00000000E+0	1.00000000E+0	1.00000000E+0	1.00000000E+0	1.00000000E+0	4.00000000E+0	-8.89990568E-1	-3.81040581E-6	-1.14440923E-6	-5.72204562E-10
5.80000076E+1	1.00000000E+0	1.00000000E+0	1.00000000E+0	1.00000000E+0	1.00000000E+0	4.00000000E+0	-8.95001650E-1	-4.18651098E-6	-3.99980664E-1	-1.82390203E-9	5.80000076E+1	1.00000000E+0	1.00000000E+0	1.00000000E+0	1.00000000E+0	1.00000000E+0	4.00000000E+0	-8.95003438E-1	-7.71319901E-6	-8.46385944E-7	-7.15255744E-10	5.80000610E+1	1.00000000E+0	1.00000000E+0	1.00000000E+0	1.00000000E+0	1.00000000E+0	4.00000000E+0	-8.95003915E-1	-3.78489517E-6	-1.13248825E-6	-8.34464997E-10
5.81000633E+1	1.00000000E+0	1.00000000E+0	1.00000000E+0	1.00000000E+0	1.00000000E+0	4.00000000E+0	-8.99993062E-1	-4.17124011E-6	-3.99978995E-1	-1.51395796E-9	5.81000557E+1	1.00000000E+0	1.00000000E+0	1.00000000E+0	1.00000000E+0	1.00000000E+0	4.00000000E+0	-8.99995565E-1	-7.64620381E-6	-1.88350680E-6	-6.31809216E-10	5.81000671E+1	1.00000000E+0	1.00000000E+0	1.00000000E+0	1.00000000E+0	1.00000000E+0	4.00000000E+0	-8.99996877E-1	-3.76129174E-6	-7.27176655E-7	-5.60283653E-10
5.82000618E+1	1.00000000E+0	1.00000000E+0	1.00000000E+0	1.00000000E+0	1.00000000E+0	4.00000000E+0	-9.05003667E-1	-4.14805390E-6	-3.99977446E-1	-1.63316727E-9	5.82000198E+1	1.00000000E+0	1.00000000E+0	1.00000000E+0	1.00000000E+0	1.00000000E+0	4.00000000E+0	-9.05006289E-1	-7.57920770E-6	-1.22785571E-6	-8.70227779E-10	5.82000427E+1	1.00000000E+0	1.00000000E+0	1.00000000E+0	1.00000000E+0	1.00000000E+0	4.00000000E+0	-9.05007839E-1	-3.73673447E-6	-1.88350680E-6	-9.53674251E-10
5.83000107E+1	1.00000000E+0	1.00000000E+0	1.00000000E+0	1.00000000E+0	1.00000000E+0	4.00000000E+0	-9.09994483E-1	-4.13857697E-6	-3.99978161E-1	-1.06096265E-9	5.83000717E+1	1.00000000E+0	1.00000000E+0	1.00000000E+0	1.00000000E+0	1.00000000E+0	4.00000000E+0	-9.09996510E-1	-7.51352354E-6	-1.09672544E-6	-9.53674292E-11	5.83000565E+1	1.00000000E+0	1.00000000E+0	1.00000000E+0	1.00000000E+0	1.00000000E+0	4.00000000E+0	-9.09997940E-1	-3.71384635E-6	-2.28881845E-6	-1.32322309E-9
5.84000320E+1	1.00000000E+0	1.00000000E+0	1.00000000E+0	1.00000000E+0	1.00000000E+0	4.00000000E+0	-9.15005803E-1	-4.11895508E-6	-3.99976611E-1	-1.39474865E-9	5.84000511E+1	1.00000000E+0	1.00000000E+0	1.00000000E+0	1.00000000E+0	1.00000000E+0	4.00000000E+0	-9.15004253E-1	-7.44903127E-6	-2.86102306E-7	-6.19888307E-10	5.84000626E+1	1.00000000E+0	1.00000000E+0	1.00000000E+0	1.00000000E+0	1.00000000E+0	4.00000000E+0	-9.15008664E-1	-3.69036206E-6	-1.85966496E-6	-5.96046434E-10
5.85000381E+1	1.00000000E+0	1.00000000E+0	1.00000000E+0	1.00000000E+0	1.00000000E+0	4.00000000E+0	-9.19994950E-1	-4.10672419E-6	-3.99976492E-1	-1.10864640E-9	5.85000725E+1	1.00000000E+0	1.00000000E+0	1.00000000E+0	1.00000000E+0	1.00000000E+0	4.00000000E+0	-9.19995666E-1	-7.38787685E-6	-7.51018547E-7	-5.00678998E-10	5.85000343E+1	1.00000000E+0	1.00000000E+0	1.00000000E+0	1.00000000E+0	1.00000000E+0	4.00000000E+0	-9.19996381E-1	-3.66807012E-6	-1.70469286E-6	-5.72204562E-10
5.86000557E+1	1.00000000E+0	1.00000000E+0	1.00000000E+0	1.00000000E+0	1.00000000E+0	4.00000000E+0	-9.25004125E-1	-4.08898586E-6	-3.99976134E-1	-1.20401378E-9	5.86000252E+1	1.00000000E+0	1.00000000E+0	1.00000000E+0	1.00000000E+0	1.00000000E+0	4.00000000E+0	-9.25004482E-1	-7.32648414E-6	-1.31130221E-7	-1.78813936E-10	5.86000404E+1	1.00000000E+0	1.00000000E+0	1.00000000E+0	1.00000000E+0	1.00000000E+0	4.00000000E+0	-9.25006270E-1	-3.64601624E-6	-3.57627869E-6	-5.48362744E-10
5.87000046E+1	1.00000000E+0	1.00000000E+0	1.00000000E+0	1.00000000E+0	1.00000000E+0	4.00000000E+0	-9.29995418E-1	-4.08040296E-6	-3.99975896E-1	-1.49011603E-9	5.87000084E+1	1.00000000E+0	1.00000000E+0	1.00000000E+0	1.00000000E+0	1.00000000E+0	4.00000000E+0	-9.29996848E-1	-7.26711778E-6	-1.27553938E-6	-5.12599907E-10	5.87000656E+1	1.00000000E+0	1.00000000E+0	1.00000000E+0	1.00000000E+0	1.00000000E+0	4.00000000E+0	-9.29997325E-1	-3.62527385E-6	-2.28881845E-6	-8.58306870E-10
5.88000755E+1	1.00000000E+0	1.00000000E+0	1.00000000E+0	1.00000000E+0	1.00000000E+0	4.00000000E+0	-9.35004711E-1	-4.06284335E-6	-3.99976373E-1	-8.10623124E-10	5.88000374E+1	1.00000000E+0	1.00000000E+0	1.00000000E+0	1.00000000E+0	1.00000000E+0	4.00000000E+0	-9.35006261E-1	-7.20882463E-6	-1.62124638E-6	-2.74181372E-10	5.88000526E+1	1.00000000E+0	1.00000000E+0	1.00000000E+0	1.00000000E+0	1.00000000E+0	4.00000000E+0	-9.35004354E-1	-3.60322019E-6	-1.89542777E-6	-3.81469717E-10
5.89000626E+1	1.00000000E+0	1.00000000E+0	1.00000000E+0	1.00000000E+0	1.00000000E+0	4.00000000E+0	-9.39995766E-1	-4.05588162E-6	-3.99975181E-1	-1.29938127E-9	5.89000626E+1	1.00000000E+0	1.00000000E+0	1.00000000E+0	1.00000000E+0	1.00000000E+0	4.00000000E+0	-9.39997911E-1	-7.15172337E-6	-1.51395795E-6	-4.05311562E-10	5.89000587E+1	1.00000000E+0	1.00000000E+0	1.00000000E+0	1.00000000E+0	1.00000000E+0	4.00000000E+0	-9.39997911E-1	-3.58271609E-6	-2.40802774E-6	-5.36441780E-10
5.90000229E+1	1.00000000E+0	1.00000000E+0	1.00000000E+0	1.00000000E+0	1.00000000E+0	4.00000000E+0	-9.45008874E-1	-4.03815511E-6	-3.99976611E-1	-1.02519981E-9	5.90000229E+1	1.00000000E+0	1.00000000E+0	1.00000000E+0	1.00000000E+0	1.00000000E+0	4.00000000E+0	-9.45007920E-1	-7.09545657E-6	-7.39097629E-7	-5.84125526E-10	5.90000687E+1	1.00000000E+0	1.00000000E+0	1.00000000E+0	1.00000000E+0	1.00000000E+0	4.00000000E+0	-9.45008159E-1	-3.56233136E-6	-1.94311156E-6	-9.53674292E-11
5.91000366E+1	1.00000000E+0	1.00000000E+0	1.00000000E+0	1.00000000E+0	1.00000000E+0	4.00000000E+0	-9.49998260E-1	-4.02243131E-6	-3.99977088E-1	-1.19209287E-9	5.91000404E+1	1.00000000E+0	1.00000000E+0	1.00000000E+0	1.00000000E+0	1.00000000E+0	4.00000000E+0	-9.49998617E-1	-7.03990509E-6	-1.15633009E-6	-7.15255702E-11	5.91000557E+1	1.00000000E+0	1.00000000E+0	1.00000000E+0	1.00000000E+0	1.00000000E+0	4.00000000E+0	-9.49997783E-1	-3.54194663E-6	-2.78949733E-6	-3.33785999E-10
5.92000351E+1	1.00000000E+0	1.00000000E+0	1.00000000E+0	1.00000000E+0	1.00000000E+0	4.00000000E+0	-9.55007672E-1	-4.01036732E-6	-3.99976730E-1	-9.29832433E-10	5.92000618E+1	1.00000000E+0	1.00000000E+0	1.00000000E+0	1.00000000E+0	1.00000000E+0	4.00000000E+0	-9.55006838E-1	-6.98614167E-6	3.57627869E-7	9.53674292E-11	5.92000160E+1	1.00000000E+0	1.00000000E+0	1.00000000E+0	1.00000000E+0	1.00000000E+0	4.00000000E+0	-9.55006599E-1	-3.52275379E-6	-3.30209741E-6	-3.93390653E-10
5.93000603E+1	1.00000000E+0	1.00000000E+0	1.00000000E+0	1.00000000E+0	1.00000000E+0	4.00000000E+0	-9.59999442E-1	-3.99888722E-6	-3.99975300E-1	-1.70469283E-9	5.93000145E+1	1.00000000E+0	1.00000000E+0	1.00000000E+0	1.00000000E+0	1.00000000E+0	4.00000000E+0	-9.60000634E-1	-6.93368929E-6	4.41074377E-7	-3.09944154E-10	5.93000450E+1	1.00000000E+0	1.00000000E+0	1.00000000E+0	1.00000000E+0	1.00000000E+0	4.00000000E+0	-9.59998369E-1	-3.50356117E-6	-2.39610677E-6	-7.98702215E-10
5.94000359E+1	1.00000000E+0	1.00000000E+0	1.00000000E+0	1.00000000E+0	1.00000000E+0	4.00000000E+0	-9.65008378E-1	-3.99357077E-6	-3.99975181E-1	-1.70469283E-9	5.94000587E+1	1.00000000E+0	1.00000000E+0	1.00000000E+0	1.00000000E+0	1.00000000E+0	4.00000000E+0	-9.65008736E-1	-6.88147566E-6	-2.26497647E-7	-2.38418573E-11	5.94000092E+1	1.00000000E+0	1.00000000E+0	1.00000000E+0	1.00000000E+0	1.00000000E+0	4.00000000E+0	-9.65009332E-1	-3.48484537E-6	-4.33921832E-6	1.43051140E-10
5.95000610E+1	1.00000000E+0	1.00000000E+0	1.00000000E+0	1.00000000E+0	1.00000000E+0	4.00000000E+0	-9.70003247E-1	-3.97909889E-6	-3.99975300E-1	-1.02519981E-9	5.95000687E+1	1.00000000E+0	1.00000000E+0	1.00000000E+0	1.00000000E+0	1.00000000E+0	4.00000000E+0	-9.70000505E-1	-6.83057351E-6	5.36441803E-7	-3.33785999E-10	5.95000687E+1	1.00000000E+0	1.00000000E+0	1.00000000E+0	1.00000000E+0	1.00000000E+0	4.00000000E+0	-9.70003605E-1	-3.46529509E-6	-3.21865082E-6	-2.86102281E-10
5.96000671E+1	1.00000000E+0	1.00000000E+0	1.00000000E+0	1.00000000E+0	1.00000000E+0	4.00000000E+0	-9.75010991E-1	-3.96245696E-6	-3.99976492E-1	-1.96695327E-9	5.96000061E+1	1.00000000E+0	1.00000000E+0	1.00000000E+0	1.00000000E+0	1.00000000E+0	4.00000000E+0	-9.75009918E-1	-6.78181686E-6	1.00135810E-6	-3.09944154E-10	5.96000328E+1	1.00000000E+0	1.00000000E+0	1.00000000E+0	1.00000000E+0	1.00000000E+0	4.00000000E+0	-9.75013018E-1	-3.44729438E-6	-2.39610677E-6	-5.84125526E-10
5.97000504E+1	1.00000000E+0	1.00000000E+0	1.00000000E+0	1.00000000E+0	1.00000000E+0	4.00000000E+0	-9.80001450E-1	-3.94757990E-6	-3.99977207E-1	-1.96695327E-9	5.97000046E+1	1.00000000E+0	1.00000000E+0	1.00000000E+0	1.00000000E+0	1.00000000E+0	4.00000000E+0	-9.80000377E-1	-6.73282193E-6	5.84125530E-7	-4.88758090E-10	5.97000504E+1	1.00000000E+0	1.00000000E+0	1.00000000E+0	1.00000000E+0	1.00000000E+0	4.00000000E+0	-9.80005145E-1	-3.42988983E-6	-2.77757658E-6	-6.79492906E-10
5.98000145E+1	1.00000000E+0	1.00000000E+0	1.00000000E+0	1.00000000E+0	1.00000000E+0	4.00000000E+0	-9.85012412E-1	-3.93384698E-6	-3.99977684E-1	-1.57356261E-9	5.98000069E+1	1.00000000E+0	1.00000000E+0	1.00000000E+0	1.00000000E+0	1.00000000E+0	4.00000000E+0	-9.85010624E-1	-6.68585335E-6	1.53779990E-6	3.69548780E-10	5.98000336E+1	1.00000000E+0	1.00000000E+0	1.00000000E+0	1.00000000E+0	1.00000000E+0	4.00000000E+0	-9.85014319E-1	-3.41296209E-6	-3.14712520E-6	-7.51018525E-10
5.99000473E+1	1.00000000E+0	1.00000000E+0	1.00000000E+0	1.00000000E+0	1.00000000E+0	4.00000000E+0	-9.90007758E-1	-3.92074571E-6	-3.99975777E-1	-1.46627421E-9	5.99000244E+1	1.00000000E+0	1.00000000E+0	1.00000000E+0	1.00000000E+0	1.00000000E+0	4.00000000E+0	-9.90005016E-1	-6.63900391E-6	3.09944170E-7	-1.90734858E-10	5.99000626E+1	1.00000000E+0	1.00000000E+0	1.00000000E+0	1.00000000E+0	1.00000000E+0	4.00000000E+0	-9.90009069E-1	-3.39519988E-6	-1.22785571E-6	-6.43730125E-10
6.00000343E+1	1.00000000E+0	1.00000000E+0	1.00000000E+0	1.00000000E+0	1.00000000E+0	4.00000000E+0	-9.95016575E-1	-3.91582262E-6	-3.99976850E-1	-1.43051149E-9	6.00000305E+1	1.00000000E+0	1.00000000E+0	1.00000000E+0	1.00000000E+0	1.00000000E+0	4.00000000E+0	-9.95013714E-1	-6.59441957E-6	-8.70227836E-7	-2.02655781E-10	6.00000534E+1	1.00000000E+0	1.00000000E+0	1.00000000E+0	1.00000000E+0	1.00000000E+0	4.00000000E+0	-9.95018363E-1	-3.37934512E-6	-2.69412999E-6	-4.52995280E-10
6.01000328E+1	1.00000000E+0	1.00000000E+0	1.00000000E+0	1.00000000E+0	1.00000000E+0	4.00000000E+0	-1.00000811E+0	-3.92829179E-6	-3.99977326E-1	-2.03847872E-9	6.01000175E+1	1.00000000E+0	1.00000000E+0	1.00000000E+0	1.00000000E+0	1.00000000E+0	4.00000000E+0	-1.00000370E+0	-6.54828591E-6	-1.47819526E-6	-1.19209281E-10	6.01000252E+1	1.00000000E+0	1.00000000E+0	1.00000000E+0	1.00000000E+0	1.00000000E+0	4.00000000E+0	-1.00000989E+0	-3.36277503E-6	-1.56164174E-6	-7.03334779E-10
6.02000465E+1	1.00000000E+0	1.00000000E+0	1.00000000E+0	2.00000000E+0	1.00000000E+0	3.00000000E+0	-9.95017052E-1	-3.85110388E-6	-2.99975991E-1	-2.45571141E-9	6.02000580E+1	1.00000000E+0	1.00000000E+0	1.00000000E+0	2.00000000E+0	1.00000000E+0	3.00000000E+0	-9.95012283E-1	-6.44803094E-6	4.99981418E-2	-8.34464997E-11	6.02000580E+1	1.00000000E+0	1.00000000E+0	1.00000000E+0	2.00000000E+0	1.00000000E+0	3.00000000E+0	-9.95012999E-1	-3.32605850E-6	5.00006340E-2	-9.17911525E-10
6.03021545E+1	1.00000000E+0	1.00000000E+0	1.00000000E+0	2.00000000E+0	1.00000000E+0	3.00000000E+0	-9.90007281E-1	-3.81745076E-6	-2.99975753E-1	-1.97887418E-9	6.03021584E+1	1.00000000E+0	1.00000000E+0	1.00000000E+0	2.00000000E+0	1.00000000E+0	3.00000000E+0	-9.90003228E-1	-6.41918223E-6	4.99976389E-2	-6.55651089E-10	6.03021698E+1	1.00000000E+0	1.00000000E+0	1.00000000E+0	2.00000000E+0	1.00000000E+0	3.00000000E+0	-9.90002990E-1	-3.31246861E-6	5.00005968E-2	-1.04904174E-9
6.04000511E+1	1.00000000E+0	1.00000000E+0	1.00000000E+0	2.00000000E+0	1.00000000E+0	3.00000000E+0	-9.85014081E-1	-3.76919502E-6	-2.99975157E-1	-2.20537189E-9	6.04000206E+1	1.00000000E+0	1.00000000E+0	1.00000000E+0	2.00000000E+0	1.00000000E+0	3.00000000E+0	-9.85008478E-1	-6.37424000E-6	4.99989875E-2	-8.70227779E-10	6.04000130E+1	1.00000000E+0	1.00000000E+0	1.00000000E+0	2.00000000E+0	1.00000000E+0	3.00000000E+0	-9.85008478E-1	-3.29542172E-6	5.00004180E-2	-9.17911525E-10
6.05000305E+1	1.00000000E+0	1.00000000E+0	1.00000000E+0	2.00000000E+0	1.00000000E+0	3.00000000E+0	-9.80005741E-1	-3.72240538E-6	-2.99973965E-1	-1.95503236E-9	6.05000038E+1	1.00000000E+0	1.00000000E+0	1.00000000E+0	2.00000000E+0	1.00000000E+0	3.00000000E+0	-9.79995608E-1	-6.32071533E-6	4.99993823E-2	-7.39097561E-10	6.05000648E+1	1.00000000E+0	1.00000000E+0	1.00000000E+0	2.00000000E+0	1.00000000E+0	3.00000000E+0	-9.79998708E-1	-3.27467933E-6	5.00009060E-2	-8.46385961E-10
6.06000137E+1	1.00000000E+0	1.00000000E+0	1.00000000E+0	2.00000000E+0	1.00000000E+0	3.00000000E+0	-9.75011826E-1	-3.68949168E-6	-2.99974203E-1	-2.22921370E-9	6.06000557E+1	1.00000000E+0	1.00000000E+0	1.00000000E+0	2.00000000E+0	1.00000000E+0	3.00000000E+0	-9.75006938E-1	-6.27040890E-6	4.99999411E-2	-2.50339499E-10	6.06000061E+1	1.00000000E+0	1.00000000E+0	1.00000000E+0	2.00000000E+0	1.00000000E+0	3.00000000E+0	-9.75008965E-1	-3.25369842E-6	5.00002503E-2	-7.27176652E-10
[truncated: 1,382 more rows]

## Sheet: Figure1f
Frequency (Hz)	Z' (Ω)	-Z'' (Ω)	Z (Ω)	#NAME?	Frequency (Hz)	Z' (Ω)	-Z'' (Ω)	Z (Ω)	#NAME?
100000	189.655441335845	3.15875398522229	189.681744390527	0.954185857649032	100000	282.796816792791	4.84539825634215	282.838323910318	0.981601246921078
79433	190.06886573488	3.73006693028562	190.105463154135	1.12427493783548	79433	283.224495161693	5.79194327887589	283.283711615302	1.17153587201272
[truncated: 49 more rows]

## Sheet: Figure1g
oect multifunc5.vi	A5										oect multifunc5.vi	A5										oect multifunc5.vi	BICS										oect multifunc5.vi	BICS										oect multifunc5.vi	BICS
[truncated: 667 more rows]
[truncated: 5 more columns]

[truncated: 18 more sheets: Figure2b, Figure2c, Figure2d, Figure3a, Figure3b, Figure3c, Figure3d, Figure3e, Figure3f, Figure4g, Extended2, Extended3, Extended4, Extended5, Extended7, Extended8, Extended9, Extended14]
